# Supplementary material for: Yak whole-genome resequencing reveals domestication signatures and prehistoric population expansions
Source: Nat Commun. 2015 Dec 22;6:10283. doi: 10.1038/ncomms10283 (PMC4703879; doi:10.1038/ncomms10283)
Supplement: Supplementary Information — Putative regions identified to be under domestication sweeps [file ncomms10283-s2.xlsx]

## Sheet: Sheet1
Gene ID	Scaffold	Start	End	Strand	P_FST_Domestic_Vs_Wild	P_logPiRatio_Domestic_Vs_Wild	P_FST_D1_Vs_Wild	P_logPiRatio_D1_Vs_Wild	P_FST_D2_Vs_Wild	P_logPiRatio_D2_Vs_Wild	Annotation
ENSBTAP00000001538-D1	scaffold1180_1	1759639	1775020	-	8.17961e-05	1.95225e-05	0.0240764	0.000104422	0.00065953	6.51925e-05	ST3GAL1	CMP-N-acetylneuraminate-beta-galactosamide-alpha-2, 3-sialyltransferase 1
ENSBTAP00000001704-D2	scaffold2430_1	40237	72550	+	0.000902681	0.00160656	0.0404027	0.00201585	0.00141945	0.00233206	ICA	Inhibitor of carbonic anhydrase
ENSBTAP00000002247-D1	scaffold1199_1	442473	453192	-	0.000721843	0.000826045	0.140794	0.00777614	0.000968158	0.00103481	MFSD9	Major facilitator superfamily domain-containing protein 9
ENSBTAP00000002338-D2	scaffold512_1	688379	716937	-	1.31601e-05	0.00131661	0.00721771	0.0012856	0.00015152	0.00291329	Tgm5	Protein-glutamine gamma-glutamyltransferase 5
ENSBTAP00000002827-D1	scaffold1180_1	3237275	3326229	+	0.00152888	4.44977e-06	0.0379671	1.1526e-06	0.00676501	1.34999e-05	KHDRBS3	KH domain-containing, RNA-binding, signal transduction-associated protein 3
ENSBTAP00000003008-D1	scaffold1930_1	327548	370478	+	3.38901e-07	2.16358e-06	0.023925	0.000427709	3.00823e-08	3.68309e-07	DLGAP5	Disks large-associated protein 5
ENSBTAP00000003544-D1	scaffold5_2	1037820	1039288	+	6.91311e-05	0.000422311	0.0429076	0.00874179	0.0001684	0.00042798	BMI1	Polycomb complex protein BMI-1
ENSBTAP00000003547-D1	scaffold5_2	1039856	1042443	-	6.91311e-05	0.000422311	0.0429076	0.00874179	0.0001684	0.00042798	WFIKKN1	WAP, kazal, immunoglobulin, kunitz and NTR domain-containing protein 1
ENSBTAP00000004141-D1	scaffold1155_1	603669	912330	+	3.30161e-05	1.25339e-06	0.0806412	0.000365363	6.78787e-05	6.28922e-07	ASAP1	Arf-GAP with SH3 domain, ANK repeat and PH domain-containing protein 1
ENSBTAP00000004370-D1	scaffold1723_1	703743	712921	+	1.5559e-11	9.07784e-09	0.00133514	0.00041046	6.47682e-12	1.22373e-09	SYT12*	Synaptotagmin-12
ENSBTAP00000004630-D2	scaffold1750_1	260630	262824	-	0.00188352	0.0047489	0.0356144	0.0015674	0.00741009	0.0103192	Rpl8	60S ribosomal protein L8
ENSBTAP00000004734-D1	scaffold2280_1	1474307	1490649	-	5.30382e-09	0.000153844	0.000125261	3.31816e-05	4.54218e-07	0.000557398	ASPA#	Aspartoacylase
ENSBTAP00000004849-D1	scaffold2149_1	517397	568260	+	4.08684e-05	9.15899e-05	0.0502443	2.57743e-06	2.79035e-05	0.00010939	LRRC37A	Leucine-rich repeat-containing protein 37A
ENSBTAP00000005369-D1	scaffold2040_1	366310	367001	+	0	2.59273e-05	0	8.88178e-15	0	0.000183938	STRA13	Centromere protein X
ENSBTAP00000007573-D1	scaffold996_1	63208	63955	+	3.27828e-08	3.78795e-11	0.0257412	2.66029e-08	1.25501e-06	1.91785e-10	LYNX1*†	Ly-6/neurotoxin-like protein 1
ENSBTAP00000008069-D1	scaffold3499_1	175366	217398	-	8.02176e-05	0.000242548	0.0353167	0.00464627	0.000246478	0.000274265	Dennd3	DENN domain-containing protein 3
ENSBTAP00000008298-D1	scaffold1093_1	237420	281500	+	5.58344e-05	0.00228331	0.0196348	0.019738	1.70794e-06	0.000253514	ALDH1L2	Probable 10-formyltetrahydrofolate dehydrogenase ALDH1L2
ENSBTAP00000008351-D1	scaffold1046_1	1701319	1703999	-	5.84082e-06	0.00031626	0.000227521	0.00013208	3.85027e-05	0.000822336	SUMF1	Sulfatase-modifying factor 1
ENSBTAP00000008358-D1	scaffold1046_1	1709458	1723909	-	2.04038e-07	0.00031626	3.4654e-06	0.00013208	1.46269e-06	0.000822336	CCT3	T-complex protein 1 subunit gamma
ENSBTAP00000008376-D1	scaffold996_1	191917	256960	-	2.08934e-11	0	0.00861572	0	6.60143e-09	0	BAI1*	Brain-specific angiogenesis inhibitor 1
ENSBTAP00000010169-D1	scaffold1180_1	527088	580315	+	1.88959e-07	2.01548e-07	0.023478	3.00599e-05	1.46891e-06	3.17439e-07	EFR3A	Protein EFR3 homolog A
ENSBTAP00000010191-D1	scaffold1029_1	473036	484453	-	0.00208293	0.000396639	0.0767776	0.000665595	0.00676769	0.000768208	NFKBIL2	NF-kappa-B inhibitor-like protein 2
ENSBTAP00000010194-D1	scaffold1029_1	502750	509549	+	0.00208293	0.000396639	0.0767776	0.000665595	0.00676769	0.000768208	Kifc2*†	Kinesin-like protein KIFC2
ENSBTAP00000010295-D1	scaffold1180_1	1246175	1482712	+	7.46998e-07	0.000831786	0.00102729	0.00966441	5.38504e-06	0.000902693	TG#	Thyroglobulin
ENSBTAP00000010364-D1	scaffold5_2	1045318	1065341	-	0.00356245	0.00263231	0.141018	0.0275128	0.00554393	0.00282041	Rab40c#	Ras-related protein Rab-40C
ENSBTAP00000011513-D1	scaffold1315_1	338533	340901	+	9.14341e-06	0.00363997	0.00470416	0.0071775	7.72739e-05	0.00597756	-	-
ENSBTAP00000011592-D1	scaffold734_1	2689756	2696227	+	0	0.000648819	2.57788e-09	0.0980629	0	0.000141517	XKR8	XK-related protein 8
ENSBTAP00000012255-D1	scaffold1029_1	441695	445977	-	0.00111716	0.000359469	0.0522476	0.000960905	0.00419914	0.000741503	SLC39A4	Zinc transporter ZIP4
ENSBTAP00000012415-D1	scaffold1046_1	1665856	1692339	-	7.72715e-13	0.00031626	7.11816e-11	0.00013208	6.83065e-12	0.000822336	SMG5	Protein SMG5
ENSBTAP00000012416-D1	scaffold1046_1	1695201	1699545	+	5.84082e-06	0.00031626	0.000338962	0.00013208	3.85027e-05	0.000822336	TMEM79	Transmembrane protein 79
ENSBTAP00000012605-D1	scaffold3499_1	360640	490291	+	0.000622725	0.000789762	0.0937158	0.00768406	0.000646175	0.000725627	PTK2	Focal adhesion kinase 1
ENSBTAP00000013285-D1	scaffold994_1	1704742	1713965	+	1.41363e-05	0.00254273	2.79532e-06	5.73266e-07	0.00117567	0.0122378	Gsdma	Gasdermin-A
ENSBTAP00000013726-D1	scaffold1121_1	4487	123284	-	7.88258e-14	0.00292193	2.09327e-06	0.0212155	2.31593e-13	0.0025703	DOCK9*	Dedicator of cytokinesis protein 9
ENSBTAP00000014010-D1	scaffold1392_1	34368	43332	+	0.00117132	0.00257275	0.141394	0.0121906	0.00386107	0.00397913	GGCT	Gamma-glutamylcyclotransferase
ENSBTAP00000014592-D1	scaffold1796_1	289017	298752	+	0.000333634	0.000452476	0.00230702	9.81282e-06	0.00556139	0.00181436	CINP	Cyclin-dependent kinase 2-interacting protein
ENSBTAP00000014699-D1	scaffold600_1	1944482	1964788	-	1.18663e-07	0.000319779	0.00122433	0.000849432	3.01748e-07	0.000332006	MVK*	Mevalonate kinase
ENSBTAP00000015782-D1	scaffold2784_1	1394992	1400855	-	5.55047e-07	2.42882e-05	1.39913e-05	2.03314e-08	2.00456e-05	9.64259e-05	ORAOV1	Oral cancer-overexpressed protein 1
ENSBTAP00000015828-D1	scaffold1029_1	77397	111653	-	0.000194037	0.000120698	0.00161192	1.06646e-06	0.00180567	0.000409652	Plec*	Plectin
ENSBTAP00000015841-D1	scaffold219_1	397707	399211	+	2.39429e-07	3.57216e-07	0.00577216	5.17345e-07	8.20423e-06	1.86011e-06	LY6H	Lymphocyte antigen 6H
ENSBTAP00000015956-D1	scaffold3670_1	37789	64292	-	2.56828e-07	1.11923e-05	8.00624e-05	1.06151e-06	1.77784e-05	6.49555e-05	TTLL1	Probable tubulin polyglutamylase TTLL1
ENSBTAP00000017279-D1	scaffold734_1	2657253	2688915	+	0	0.000284749	2.57788e-09	0.0699553	0	5.18562e-05	SMPDL3B	Acid sphingomyelinase-like phosphodiesterase 3b
ENSBTAP00000017840-D1	scaffold2990_1	120433	143529	-	2.22791e-05	8.55849e-05	1.36586e-05	7.2076e-11	0.000528556	0.000154292	PLXNB1*†	Plexin-B1
ENSBTAP00000018110-D1	scaffold130_1	784090	801546	+	3.22514e-05	0.00133419	0.0083235	0.0154656	2.23462e-05	0.00134304	LMNB2	Lamin-B2
ENSBTAP00000018522-D1	scaffold740_1	2965366	3149356	-	2.08725e-08	0.000805573	9.79234e-09	7.19783e-09	1.92475e-07	0.00185873	TMCO7	Transmembrane and coiled-coil domain-containing protein 7
ENSBTAP00000019225-D1	scaffold219_1	62986	67591	+	9.86988e-13	0	0.00794807	0	1.10346e-09	0	FAM83H	Protein FAM83H
ENSBTAP00000019496-D1	scaffold219_1	160273	162563	+	9.90202e-11	3.33067e-14	0.0105764	1.08796e-10	2.00969e-08	4.28879e-13	NAPRT1	Nicotinate phosphoribosyltransferase
ENSBTAP00000019672-D1	scaffold1025_1	24994	123718	+	1.58442e-05	1.14215e-05	0.0526938	0.000529628	4.92326e-05	1.64718e-05	PBRM1	Protein polybromo-1
ENSBTAP00000020271-D1	scaffold95_1	203387	238764	-	0.00194302	0.00404147	0.62035	0.324019	2.98261e-05	0.000471042	C6orf192	MFS-type transporter C6orf192
ENSBTAP00000020613-D33	scaffold219_1	346011	373946	-	8.71466e-06	1.31879e-05	0.000222193	4.54975e-05	0.000144972	3.57624e-05	-	-
ENSBTAP00000020932-D1	scaffold2280_1	1498019	1513203	+	5.30382e-09	0.000153844	0.000125261	3.31816e-05	4.54218e-07	0.000614014	SPATA22	Spermatogenesis-associated protein 22
ENSBTAP00000021300-D1	scaffold1894_1	49264	194224	-	2.21722e-05	2.83943e-09	0.105558	2.33941e-07	0.000202342	1.1325e-08	SNCA#†	Alpha-synuclein
ENSBTAP00000021572-D1	scaffold996_1	77008	78942	+	6.43595e-09	2.088e-12	0.0208015	1.52565e-09	4.00926e-07	1.47181e-11	Lypd2	Ly6/PLAUR domain-containing protein 2
ENSBTAP00000022154-D1	scaffold770_1	564244	575256	-	3.10214e-06	0.00176989	0.00150619	0.00198174	3.43201e-05	0.00373501	ABHD4	Abhydrolase domain-containing protein 4
ENSBTAP00000022364-D1	scaffold219_1	138028	139972	+	2.57497e-11	0	0.00993276	3.58935e-13	8.06924e-09	1.82077e-14	PYCRL	Pyrroline-5-carboxylate reductase 3
ENSBTAP00000022569-D1	scaffold1162_1	289073	290248	-	0.000356771	1.84683e-05	0.381392	0.00450827	0.000234145	4.75936e-06	CHST4	Carbohydrate sulfotransferase 4
ENSBTAP00000022654-D1	scaffold219_1	459724	460490	-	6.66347e-06	0.00112444	1.32197e-06	0.0033707	7.89794e-05	0.00184143	LY6E	Lymphocyte antigen 6E
ENSBTAP00000022973-D1	scaffold2784_1	1422528	1426110	-	5.55047e-07	2.42882e-05	1.39913e-05	2.03314e-08	2.00456e-05	9.64259e-05	FGF19*	Fibroblast growth factor 19
ENSBTAP00000023151-D1	scaffold883_1	223523	476798	-	4.968e-06	0.00294365	0.0588319	0.0627808	3.99134e-06	0.00204615	Ak5*†	Adenylate kinase isoenzyme 5
ENSBTAP00000023578-D1	scaffold1180_1	2449194	2588186	-	3.20723e-05	0.000222964	0.0230224	0.00258373	4.39556e-05	0.000336285	ZFAT	Zinc finger protein ZFAT
ENSBTAP00000023702-D1	scaffold779_2	622103	654654	-	1.85387e-09	6.06213e-05	0.00540236	0.00262248	1.01668e-09	2.49361e-05	SEC13	Protein SEC13 homolog
ENSBTAP00000025264-D1	scaffold442_1	914523	952825	+	0.00356994	0.000222461	0.0292162	8.20881e-07	0.0216261	0.00141583	FAM23A	Protein FAM23A
ENSBTAP00000026163-D1	scaffold2698_1	287320	318331	+	0.000347003	8.00782e-06	0.36152	0.0194259	2.69855e-05	2.59029e-07	SNX16	Sorting nexin-16
ENSBTAP00000026467-D1	scaffold219_1	70853	76453	-	1.80267e-12	0	0.00794807	0	1.3821e-09	0	Mapk15	Mitogen-activated protein kinase 15
ENSBTAP00000027446-D1	scaffold1723_1	721419	730526	+	1.5559e-11	2.34207e-07	0.000900214	0.00137914	6.47682e-12	5.32834e-08	RHOD	Rho-related GTP-binding protein RhoD
ENSBTAP00000028244-D1	scaffold1093_1	291670	299525	-	0.000158057	0.00228331	0.427536	0.229184	4.70325e-06	0.000253514	NUDT22	Nucleoside diphosphate-linked moiety X motif 22
ENSBTAP00000028608-D1	scaffold994_1	1720667	1736337	+	1.41363e-05	0.00254273	2.79532e-06	5.73266e-07	0.00117567	0.0122378	PSMD3	26S proteasome non-ATPase regulatory subunit 3
ENSBTAP00000028627-D1	scaffold219_1	172918	177075	-	8.7162e-10	3.39184e-12	0.0123346	2.37493e-08	8.88146e-08	2.21819e-11	GSDMD	Gasdermin-D
ENSBTAP00000028761-D1	scaffold73_1	3219084	3281509	+	2.57838e-05	2.86398e-06	0.069776	0.000155382	9.74611e-05	3.75678e-06	C18orf10	Tubulin polyglutamylase complex subunit 2
ENSBTAP00000031119-D3	scaffold2040_1	352593	354006	-	0	4.4518e-05	0	8.88178e-15	0	0.000276724	Rac3*†	Ras-related C3 botulinum toxin substrate 3
ENSBTAP00000032231-D1	scaffold1162_1	400264	402635	+	0.000109436	0.000369452	0.136477	0.0181876	5.44828e-05	0.000258179	-	-
ENSBTAP00000036013-D15	scaffold616_2	937780	938562	-	3.81134e-08	0.00212333	0.0111674	0.0982987	2.95524e-10	0.000175416	-	-
ENSBTAP00000036969-D28	scaffold2792_1	43221	44168	-	5.54476e-08	9.58882e-08	0.0160092	8.86492e-07	5.48676e-07	2.6563e-07	PCDHGB5*	Protocadherin Gamma Subfamily B, 5
ENSBTAP00000037188-D1	scaffold1029_1	467451	470553	-	0.00208293	0.000396639	0.0767776	0.000665595	0.00676769	0.000768208	VPS28	Vacuolar protein sorting-associated protein 28 homolog
ENSBTAP00000037196-D1	scaffold2645_2	465	45539	-	6.48728e-06	1.27636e-07	0.0575711	0.000981411	1.06526e-05	2.58436e-08	ARHGAP39*	Rho GTPase-activating protein 39
ENSBTAP00000037200-D1	scaffold2645_2	100764	101533	+	0.000231274	3.8128e-06	0.211405	0.0198102	0.000140456	4.3082e-07	rpl8	60S ribosomal protein L8
ENSBTAP00000037204-D1	scaffold3499_1	555587	593792	+	0.000261359	0.00023679	0.0757362	0.00292209	0.00051957	0.000294929	EIF2C2	Protein argonaute-2
ENSBTAP00000037223-D1	scaffold996_1	159395	179596	+	2.77512e-11	0	0.0122465	0	1.24453e-08	3.9968e-15	HEATR7A	HEAT repeat-containing protein 7A
ENSBTAP00000038351-D2	scaffold2280_1	1521192	1522736	+	5.30382e-09	0.000153844	0.000125261	3.31816e-05	4.54218e-07	0.000614014	OR10J1*	Olfactory receptor 10J1
ENSBTAP00000040736-D22	scaffold1207_1	189354	205012	+	0.000116036	1.78328e-05	0.244792	0.00278969	0.000111542	1.01818e-05	HMGN1	Non-histone chromosomal protein HMG-14
ENSBTAP00000041296-D1	scaffold909_1	48693	83114	-	1.262e-06	0.000108637	0.0650949	0.0149445	6.95033e-08	1.50076e-05	CD46	Membrane cofactor protein
ENSBTAP00000041701-D3	scaffold770_1	553947	554539	-	2.06809e-05	0.00176989	0.00322356	0.00198174	0.000291109	0.0039975	-	-
ENSBTAP00000041811-D1	scaffold779_2	608834	612522	-	6.91168e-09	7.20379e-05	0.00709454	0.00262248	4.46199e-09	3.21899e-05	GHRL*†	Appetite-regulating hormone
ENSBTAP00000044293-D1	scaffold442_1	1730326	1810188	-	0.000136103	6.16706e-08	0.169882	4.73867e-05	0.000316906	2.57786e-08	NSUN6	Putative methyltransferase NSUN6
ENSBTAP00000044561-D1	scaffold1217_1	360419	603743	-	0.000108881	8.83418e-05	0.00340465	1.78405e-06	0.0013681	0.00038814	ZMAT4	Zinc finger matrin-type protein 4
ENSBTAP00000045797-D1	scaffold769_1	101896	143085	-	0.000276457	0.000433401	0.248334	0.0253335	9.0443e-05	0.000210451	TTK	Dual specificity protein kinase TTK
ENSBTAP00000045831-D1	scaffold996_1	83158	84168	+	3.77352e-09	6.3638e-13	0.0201528	2.95496e-10	3.01382e-07	5.94513e-12	SLURP1	Secreted Ly-6/uPAR-related protein 1
ENSBTAP00000045838-D1	scaffold996_1	48810	50139	+	1.56671e-07	7.07556e-10	0.0299996	3.20394e-07	4.00639e-06	2.81775e-09	LY6D	Lymphocyte antigen 6D
ENSBTAP00000045843-D1	scaffold996_1	8899	11915	+	7.65388e-05	6.66961e-06	0.0435673	0.000339948	0.000400387	7.94757e-06	LY6K	Lymphocyte antigen 6K
ENSBTAP00000046068-D1	scaffold219_1	126824	130475	+	2.57497e-11	0	0.00993276	1.59761e-13	8.06924e-09	9.88098e-15	TSTA3	GDP-L-fucose synthase
ENSBTAP00000048471-D3	scaffold1207_1	228378	228674	+	0.000116036	1.78328e-05	0.262808	0.00278969	0.000130125	1.01818e-05	KRTAP3-1	Keratin-associated protein 3-1
ENSBTAP00000049531-D4	scaffold1155_1	450837	451145	-	2.72474e-05	4.24815e-06	0.0461608	0.000180745	0.000122886	5.51327e-06	-	-
ENSBTAP00000049650-D6	scaffold3392_1	70448	82596	+	0.000782224	7.49256e-07	0.155409	1.70567e-05	0.00302291	1.74904e-06	-	-
ENSBTAP00000050021-D2	scaffold1207_1	185354	185714	+	0.000201294	5.52488e-05	0.244792	0.00456889	0.000111542	3.49719e-05	HMGN1	Non-histone chromosomal protein HMG-14
ENSBTAP00000051259-D60	scaffold530_1	2647607	2651883	-	6.03008e-06	5.46658e-06	0.0960411	0.000786689	2.5333e-05	8.18951e-06	-	-
ENSBTAP00000052096-D1	scaffold2306_1	462221	475367	-	9.8064e-07	0.00192569	0.137602	0.076015	8.47459e-08	0.000800501	-	-
ENSBTAP00000052217-D9	scaffold1115_1	1406645	1406888	-	1.66751e-05	9.53979e-07	0.0733349	7.76018e-05	8.0114e-05	1.76569e-06	-	-
ENSBTAP00000053441-D1	scaffold73_1	3293679	3584967	-	1.6113e-05	2.86398e-06	0.0307615	0.000155382	5.81703e-05	3.74542e-06	FHOD3	FH1/FH2 domain-containing protein 3
ENSBTAP00000053704-D2	scaffold686_1	3730927	4134074	+	1.13573e-05	1.49814e-06	0.00515292	7.98178e-06	0.000112515	2.85731e-06	NTRK2#†	BDNF/NT-3 growth factors receptor
ENSP00000187762-D1	scaffold1412_1	145843	171071	-	0.000814034	0.000884201	0.0696525	0.00387582	0.00271501	0.00142879	TMEM38A	Trimeric intracellular cation channel type A
ENSP00000215570-D1	scaffold130_1	804727	805263	+	0.000335586	0.00133419	0.0515852	0.0154656	0.000253169	0.00134304	TIMM13	Mitochondrial import inner membrane translocase subunit Tim13
ENSP00000219551-D1	scaffold5_2	999405	1001208	-	1.00838e-05	9.59573e-05	0.0227881	0.0019163	4.3802e-05	0.000135488	RHBDL1	Rhomboid-related protein 1
ENSP00000220913-D1	scaffold3499_1	609312	612048	-	0.000261359	0.00023679	0.0757362	0.003746	0.00051957	0.000294929	Chrac1	Chromatin accessibility complex protein 1
ENSP00000228437-D1	scaffold600_1	1901285	1919324	-	1.46812e-08	0.00318133	0.000978325	0.00592875	4.09436e-08	0.00364728	PRDM4*	PR domain zinc finger protein 4
ENSP00000231009-D1	scaffold31_1	1876219	1886555	+	0.000607235	0.00220026	0.0845902	0.0079612	0.000250734	0.00404571	GZMK	Granzyme K
ENSP00000233969-D1	scaffold1199_1	346175	434715	+	0.000721843	0.000826045	0.140794	0.00777614	0.000968158	0.00103481	Slc9a2	Sodium/hydrogen exchanger 2
ENSP00000249822-D2	scaffold779_2	355645	355983	+	0.00096787	0.00211582	0.0779118	0.0202848	0.00218295	0.0027005	-	-
ENSP00000250160-D1	scaffold1180_1	1532438	1562675	+	3.7394e-05	0.000444188	0.00105032	6.09023e-05	0.000854345	0.00171287	WISP1	WNT1-inducible-signaling pathway protein 1
ENSP00000250173-D1	scaffold1180_1	1027213	1086416	-	0.00287241	0.00250629	0.0824039	0.00903859	0.00349006	0.00207342	Lrrc6	Leucine-rich repeat-containing protein 6
ENSP00000250498-D1	scaffold770_1	590753	602353	+	3.10214e-06	0.00176989	0.00150619	0.00335714	3.43201e-05	0.00373501	DAD1	Dolichyl-diphosphooligosaccharide--protein glycosyltransferase subunit DAD1
ENSP00000253861-D1	scaffold1618_1	55700	634002	+	6.23351e-05	0.00024154	0.000140078	0.00130415	2.26033e-05	9.86361e-05	EXOC4	Exocyst complex component 4
ENSP00000256858-D1	scaffold3460_1	76247	187202	+	0.00241172	0.00436456	0.153388	0.0119478	0.00278787	0.00536801	KIAA1468	LisH domain and HEAT repeat-containing protein KIAA1468
ENSP00000261517-D1	scaffold1640_1	45484	208107	+	0.00408843	3.05524e-05	0.305382	0.000395805	0.00732188	3.63222e-05	VPS13C	Vacuolar protein sorting-associated protein 13C
ENSP00000262259-D94	scaffold2645_2	85013	89991	-	3.99888e-06	1.39251e-08	0.107435	0.00185929	7.24862e-06	1.80559e-09	ZNF7	Zinc finger protein 7
ENSP00000262283-D1	scaffold1180_1	585261	631715	-	1.88959e-07	2.01548e-07	0.023478	3.00599e-05	1.46891e-06	3.17439e-07	OC90	Otoconin-90
ENSP00000262577-D1	scaffold219_1	186215	249704	+	5.0062e-09	3.12428e-12	0.0126435	4.0728e-09	2.96616e-07	2.18543e-11	ZC3H3	Zinc finger CCCH domain-containing protein 3
ENSP00000262919-D1	scaffold616_2	855533	1040575	+	2.42509e-08	0.00212333	0.00376635	0.0982987	1.46195e-10	0.000175416	ATRN*†	Attractin
ENSP00000263955-D1	scaffold1310_1	824267	840899	-	0.000339601	0.000326554	0.0782289	0.00841468	0.000379574	0.000272938	STK17B	Serine/threonine-protein kinase 17B
ENSP00000271532-D1	scaffold1066_1	167892	186733	+	0.000120784	0.0012816	0.0564394	0.00147845	1.00662e-05	0.000136843	FCRL4	Fc receptor-like protein 4
ENSP00000276737-D1	scaffold1790_1	98426	247556	-	1.02482e-07	9.84343e-06	0.00126796	1.62487e-05	2.25227e-06	3.02695e-05	FAM135B	Protein FAM135B
ENSP00000284268-D1	scaffold991_2	1025067	1152994	+	1.12715e-05	0.000392518	0.21337	0.0136956	2.77368e-08	0.000191006	ANKH	Progressive ankylosis protein homolog
ENSP00000293879-D1	scaffold5_2	1009055	1023968	-	1.00838e-05	9.59573e-05	0.0227881	0.0019163	4.3802e-05	0.000135488	WDR90	WD repeat-containing protein 90
ENSP00000299705-D1	scaffold248_2	713781	723909	-	3.52885e-05	0.00107629	0.0107769	0.000142402	0.000130833	0.00434258	TMED3	Transmembrane emp24 domain-containing protein 3
ENSP00000301226-D1	scaffold3499_1	661527	958083	+	1.22166e-07	2.16629e-05	0.0284208	0.0095867	4.27709e-08	4.5918e-06	TRAPPC9*†	Trafficking protein particle complex subunit 9
ENSP00000301258-D1	scaffold996_1	96276	98048	-	4.54656e-10	1.35447e-14	0.0162994	3.38674e-12	7.21847e-08	2.5957e-13	PSCA	Prostate stem cell antigen
ENSP00000302166-D1	scaffold1790_1	1042163	1139806	-	0.00133821	0.00479197	0.178906	0.22117	0.0009747	0.00128688	KCNK9*	Potassium channel subfamily K member 9
ENSP00000304077-D26	scaffold2792_1	70516	71490	+	0.000311999	5.08098e-06	0.145074	3.5661e-05	0.00108462	1.08811e-05	-	-
ENSP00000305138-D1	scaffold5_2	1025394	1026151	-	1.00838e-05	9.59573e-05	0.0227881	0.0019163	4.3802e-05	0.000135488	FAM195A	Protein FAM195A
ENSP00000306625-D1	scaffold2040_1	368903	395811	-	0	2.59273e-05	0	8.88178e-15	0	0.000144193	ASPSCR1	Tether containing UBX domain for GLUT4
ENSP00000306760-D1	scaffold2040_1	356149	363177	-	0	2.59273e-05	0	8.88178e-15	0	0.000183938	LRRC45	Leucine-rich repeat-containing protein 45
ENSP00000309790-D1	scaffold512_1	607806	648893	-	0.000112038	0.00180447	0.017709	0.00311258	0.000791004	0.00351814	KNL2	Kinetochore-associated protein KNL-2 homolog
ENSP00000315906-D1	scaffold219_1	143041	144850	-	2.57497e-11	0	0.00993276	5.96301e-13	8.06924e-09	1.82077e-14	TIGD5	Tigger transposable element-derived protein 5
ENSP00000319217-D27	scaffold2792_1	20269	21207	-	5.54476e-08	9.58882e-08	0.0160092	8.86492e-07	5.48676e-07	2.6563e-07	-	-
ENSP00000321971-D1	scaffold5_2	1003840	1008296	-	1.00838e-05	9.59573e-05	0.0227881	0.0019163	4.3802e-05	0.000135488	RHOT2*	Mitochondrial Rho GTPase 2
ENSP00000322016-D1	scaffold219_1	8323	15731	+	7.73603e-13	0	0.0098562	0	1.05057e-09	0	PUF60	Poly(U)-binding-splicing factor PUF60
ENSP00000324444-D1	scaffold428_1	1022835	1041366	+	1.06609e-09	0.000517085	0.00123441	0.0135961	2.28542e-10	0.000138047	MBIP	MAP3K12-binding inhibitory protein 1
ENSP00000329266-D1	scaffold219_1	384398	386174	-	2.39429e-07	3.57216e-07	0.00577216	5.17345e-07	8.20423e-06	1.86011e-06	GPIHBP1	Glycosylphosphatidylinositol-anchored high density lipoprotein-binding protein 1
ENSP00000330264-D1	scaffold130_1	814425	844782	-	0.000345919	0.00133419	0.0687685	0.0154656	0.000352299	0.00134304	TMPRSS9*†	Transmembrane protease serine 9
ENSP00000330358-D1	scaffold219_1	102061	103473	-	3.49554e-11	0	0.00935707	1.59761e-13	6.78773e-09	9.88098e-15	ZNF623	Zinc finger protein 623
ENSP00000333184-D39	scaffold2792_1	33179	34090	-	5.54476e-08	9.58882e-08	0.0160092	8.86492e-07	5.48676e-07	2.6563e-07	-	-
ENSP00000338532-D1	scaffold1596_1	606468	660214	-	2.89185e-11	2.7129e-05	0.000212601	0.000350903	7.04526e-10	6.0601e-05	FAM53B	Protein FAM53B
ENSP00000338607-D1	scaffold996_1	88941	90922	-	4.54656e-10	1.35447e-14	0.0162994	3.38674e-12	7.21847e-08	2.5957e-13	TPX2	Targeting protein for Xklp2
ENSP00000339353-D1	scaffold1029_1	422996	437372	-	0.000889444	0.000359469	0.0522476	0.000960905	0.00359317	0.000741503	CPSF1	Cleavage and polyadenylation specificity factor subunit 1
ENSP00000341528-D90	scaffold219_1	118680	121444	+	2.57497e-11	0	0.00993276	1.59761e-13	7.69708e-09	9.88098e-15	ZNF34	Zinc finger protein 34
ENSP00000345420-D1	scaffold600_1	1932029	1932538	+	1.46812e-08	0.00123554	0.000978325	0.00271452	4.09436e-08	0.00120137	ASCL4	Achaete-scute homolog 4
ENSP00000349022-D1	scaffold996_1	134606	135789	+	2.77512e-11	0	0.0122465	0	1.24453e-08	3.9968e-15	Arc#†	Activity-regulated cytoskeleton-associated protein
ENSP00000349029-D1	scaffold797_1	985863	1207956	+	0.000414505	5.78748e-05	0.0844048	0.00152031	0.000738147	7.73737e-05	ITPR1*	Inositol 1,4,5-trisphosphate receptor type 1
ENSP00000349486-D1	scaffold219_1	16886	36402	+	7.73603e-13	0	0.00794807	0	1.05057e-09	0	Scrib*†	Protein scribble homolog
ENSP00000350085-D20	scaffold1750_1	182006	252408	-	2.73954e-08	6.57415e-09	0.0133594	4.82971e-08	5.96199e-07	3.54503e-08	ZNF208	Zinc finger protein 208
ENSP00000353414-D1	scaffold779_2	664610	783797	-	1.85387e-09	6.06213e-05	0.00540236	0.00274696	1.01668e-09	2.49361e-05	ATP2B2#†	Plasma membrane calcium-transporting ATPase 2
ENSP00000353427-D1	scaffold2388_1	218833	224097	+	0.000674408	0.000429966	0.114256	0.00247968	0.00214071	0.000808551	NR4A1	Nuclear receptor subfamily 4 group A member 1
ENSP00000357235-D1	scaffold1046_1	1729137	1730867	+	2.04038e-07	0.00031626	3.4654e-06	0.00013208	1.46269e-06	0.000822336	BPGM	Bisphosphoglycerate mutase
ENSP00000357835-D1	scaffold1596_1	486247	598496	+	7.60241e-06	0.000664122	0.0381484	0.0114383	2.31966e-05	0.000828523	LHPP*†	Phospholysine phosphohistidine inorganic pyrophosphate phosphatase
ENSP00000361768-D2	scaffold590_1	119071	211589	+	1.82923e-07	0.00270666	0.000254322	0.00143466	5.3644e-07	0.00310011	Rims2	Regulating synaptic membrane exocytosis protein 2
ENSP00000363015-D2	scaffold734_1	2619158	2639049	-	0	0.000284749	3.92345e-09	0.0699553	0	5.18562e-05	RPA2	Replication protein A 32 kDa subunit
ENSP00000363510-D1	scaffold1298_1	409	25641	-	0.00159224	7.1653e-05	0.077175	9.67407e-05	0.0128958	0.000222657	SRRM1	Serine/arginine repetitive matrix protein 1
ENSP00000366746-D1	scaffold442_1	844499	883425	+	0.00208507	0.000222461	5.19496e-05	5.37912e-07	0.0136771	0.00141583	STAM	Signal transducing adapter molecule 1
ENSP00000367207-D1	scaffold1155_1	2964054	2966597	-	6.32041e-05	8.56222e-06	0.0565837	0.000147658	0.000271939	1.68678e-05	MYC	Myc proto-oncogene protein
ENSP00000367764-D1	scaffold716_1	428817	1097535	-	1.73989e-05	0.00268192	0.000228676	0.008424	4.3912e-06	0.00441731	FRMD4A*†	FERM domain-containing protein 4A
ENSP00000370055-D1	scaffold1377_1	1279924	1324675	+	3.62162e-05	2.64526e-07	0.0678328	8.99778e-06	0.000256974	6.22746e-07	UBL3	Ubiquitin-like protein 3
ENSP00000371338-D1	scaffold2280_1	1439105	1466258	+	3.50174e-06	0.000408229	0.00119713	0.00219789	3.94338e-05	0.000557398	TRPV3	Transient receptor potential cation channel subfamily V member 3
ENSP00000373648-D1	scaffold1180_1	667963	961211	-	0.00023572	0.00192838	0.00103574	0.00230882	0.00176429	0.00363392	KCNQ3*†	Potassium voltage-gated channel subfamily KQT member 3
ENSP00000375428-D1	scaffold1207_1	249031	249327	+	0.000150081	2.52352e-05	0.263664	0.00278969	0.000165966	1.58482e-05	KRTAP3-3	Keratin-associated protein 3-3
ENSP00000375428-D4	scaffold1207_1	241261	241557	+	0.000150081	2.52352e-05	0.263664	0.00278969	0.000165966	1.58482e-05	-	-
ENSP00000375430-D3	scaffold1207_1	238351	238665	+	0.000116036	1.78328e-05	0.262808	0.00278969	0.000130125	1.01818e-05	Krtap3-1	Keratin-associated protein 3-1
ENSP00000377381-D1	scaffold2871_1	417368	433859	+	0.0012959	0.000302113	0.0195705	4.78214e-05	0.00360033	0.000433971	UBTD2	Ubiquitin domain-containing protein 2
ENSP00000378401-D1	scaffold439_1	861687	1203878	-	7.43271e-06	7.44282e-08	3.39235e-07	0.00271794	2.24568e-05	9.21913e-09	SPOCK1*	Testican-1
ENSP00000378784-D1	scaffold1180_1	1159100	1228758	+	7.46998e-07	0.000547034	0.00102729	0.00966441	5.38504e-06	0.000272304	PHF20L1	Tudor domain-containing protein PHF20L1
ENSP00000380594-D1	scaffold600_1	1968764	2004828	-	5.16102e-07	0.000319779	0.00674455	0.000849432	9.21014e-07	0.000332006	BPIL2	Bactericidal/permeability-increasing protein-like 2
ENSP00000381851-D1	scaffold219_1	36901	43988	-	7.73603e-13	0	0.00794807	0	1.05057e-09	0	C11orf90	Uncharacterized protein C11orf90
ENSP00000381857-D1	scaffold219_1	164343	168310	+	9.90202e-11	3.33067e-14	0.0105764	1.08796e-10	2.00969e-08	4.28879e-13	C8orf73	Putative uncharacterized protein C8orf73
ENSP00000382659-D1	scaffold2280_1	1407748	1429775	+	3.50012e-05	0.000540612	0.0512117	0.00687583	0.000141841	0.000745487	TRPV1*†	Transient receptor potential cation channel subfamily V member 1
ENSP00000383188-D1	scaffold3460_1	1290	67563	-	0.00241172	0.00436456	0.153388	0.0119478	0.00278787	0.00536801	PIGN	GPI ethanolamine phosphate transferase 1
ENSP00000384666-D2	scaffold770_1	556985	557479	+	2.06809e-05	0.00176989	0.00322356	0.00198174	0.000291109	0.0039975	-	-
ENSP00000386395-D1	scaffold81_2	10049	56225	-	4.363e-10	0.000611566	0.00230023	0.00304094	1.95248e-09	0.00103362	ADCYAP1R1*†	Pituitary adenylate cyclase-activating polypeptide type I receptor
ENSP00000386787-D1	scaffold1731_1	649157	823150	+	9.33144e-08	0.000646063	0.000440343	0.000636806	2.19197e-06	0.0018248	ASB3	Ankyrin repeat and SOCS box protein 3
ENSP00000386878-D1	scaffold1392_1	659932	714477	-	6.99933e-05	0.000977944	0.00460643	0.0180192	9.89285e-05	0.000639694	WIPF3	WAS/WASL-interacting protein family member 3
ENSP00000387426-D1	scaffold1029_1	488605	501758	-	0.00208293	0.000396639	0.0767776	0.000665595	0.00676769	0.000768208	CYHR1	Cysteine and histidine-rich protein 1
ENSP00000387641-D1	scaffold1638_1	507266	530060	-	3.61722e-12	4.11387e-07	0.000128055	6.87754e-06	2.24019e-10	1.31527e-06	CAND2	Cullin-associated NEDD8-dissociated protein 2
ENSP00000387841-D1	scaffold773_1	146482	195480	+	0.0031038	0.00106133	0.0553102	0.00332195	0.00450621	0.00101423	MRRF	Ribosome-recycling factor, mitochondrial
ENSP00000388427-D4	scaffold1207_1	253969	256616	+	0.00126022	9.99438e-05	0.352014	0.00581853	0.00117175	6.91656e-05	KRT40	Keratin, type I cytoskeletal 40
ENSP00000388996-D1	scaffold1412_1	588908	612524	-	9.70551e-07	0.000871872	0.0092792	0.00371473	7.13469e-07	0.000549931	AP1M1	AP-1 complex subunit mu-1
ENSP00000389924-D13	scaffold996_1	273972	274718	+	2.08934e-11	0	0.00861572	5.62883e-14	6.60143e-09	2.05391e-14	-	-
ENSP00000390190-D1	scaffold2306_1	487284	685203	-	8.18658e-09	0.00192569	0.000147018	0.076015	2.54406e-09	0.000800501	CCDC141	Coiled-coil domain-containing protein 141
ENSP00000391959-D1	scaffold2388_1	244678	244953	+	0.000674408	0.000429966	0.114256	0.00247968	0.00214071	0.000808551	-	-
ENSP00000392486-D1	scaffold219_1	295094	301039	-	9.16865e-09	4.29942e-11	0.000166268	3.24601e-08	3.96174e-07	2.46383e-10	RHPN1	Rhophilin-1
ENSP00000393649-D1	scaffold1723_1	660674	661644	+	2.1589e-10	1.24446e-08	0.0564712	0.0005116	1.60443e-10	1.85618e-09	PDIA5	Protein disulfide-isomerase A5
ENSP00000394331-D1	scaffold2645_2	75583	76257	+	3.99888e-06	1.39251e-08	0.0575711	0.000981411	7.24862e-06	1.80559e-09	COMMD5	COMM domain-containing protein 5
ENSP00000395882-D1	scaffold1750_1	243072	244386	+	2.56816e-05	0.000236576	0.0215915	0.000156389	0.000226999	0.000698326	OSTC	Oligosaccharyltransferase complex subunit OSTC
ENSP00000400248-D1	scaffold1412_1	22618	98271	-	0.0011775	0.00361093	0.033728	0.00179954	0.00301721	0.00401964	NWD1	NACHT and WD repeat domain-containing protein 1
ENSP00000400635-D42	scaffold360_1	1853941	1854260	-	0.00110632	0.00139443	0.0731332	0.00761409	0.00218145	0.00175536	-	-
ENSP00000400799-D1	scaffold3499_1	136399	165027	+	8.02176e-05	0.000242548	0.0353167	0.00464627	0.000246478	0.000274265	SLC45A4	Solute carrier family 45 member 4
ENSP00000401089-D1	scaffold248_2	739760	741349	-	2.52667e-06	0.00107629	0.00839866	0.000142402	1.09108e-05	0.00434258	ANKRD34C	Ankyrin repeat domain-containing protein 34C
ENSP00000401494-D1	scaffold2388_1	239798	241961	+	0.000674408	0.000429966	0.114256	0.00247968	0.00214071	0.000808551	ATG101	Autophagy-related protein 101
ENSP00000404854-D1	scaffold1180_1	1574114	1599620	-	1.01319e-06	0.000144177	1.7901e-05	1.11312e-08	0.000143233	0.00120433	NDRG1*	Protein NDRG1
ENSP00000406898-D1	scaffold996_1	115528	116772	+	2.85851e-11	0	0.0122465	0	1.25571e-08	7.77156e-15	Jrk	Jerky protein
ENSP00000407396-D1	scaffold1638_1	563812	577480	+	0	2.04874e-11	1.14658e-05	4.45395e-09	1.77636e-15	1.35928e-10	TMEM40	Transmembrane protein 40
ENSP00000407583-D1	scaffold357_1	799083	800345	+	0.0018345	0.00171354	0.0481579	0.00407424	0.00164039	0.00132181	LEUTX	Putative leucine-twenty homeobox
ENSP00000409514-D37	scaffold1162_1	354645	386473	+	0.000290079	1.326e-05	0.300528	0.00234583	5.44828e-05	1.33528e-05	ZNF23	Zinc finger protein 23
ENSP00000410059-D1	scaffold219_1	150875	158223	+	2.57497e-11	0	0.00993276	5.96301e-13	8.06924e-09	2.73115e-14	EEF1D	Elongation factor 1-delta
ENSP00000412500-D2	scaffold1044_1	1976	42369	-	0.000720479	0.00125513	0.133336	0.00758616	0.00151564	0.00189172	MYO6#	Myosin-VI
ENSP00000417740-D1	scaffold374_1	1329577	1334209	+	0.000298517	0.00211933	0.0198925	0.00274782	0.000650227	0.00365476	ZNF639	Zinc finger protein 639
yakA24625	scaffold717_2	837936	838139	+	0.000120682	3.02908e-06	0.0167554	3.47731e-06	0.000752792	8.26478e-06	-	-
yakG002104	scaffold1115_1	1442538	1493606	+	1.66751e-05	9.53979e-07	0.0733349	7.76018e-05	8.0114e-05	1.76569e-06	Tbc1d1	TBC1 domain family member 1
yakG018266	scaffold219_1	82738	90424	+	3.61133e-12	0	0.00813162	9.10383e-15	1.64008e-09	0	-	-
yakG018277	scaffold219_1	314839	340952	+	1.08373e-06	2.38406e-05	0.000166268	1.53245e-06	5.81378e-05	0.000111121	TOP1MT	DNA topoisomerase I, mitochondrial
yakG026412	scaffold317_1	1233538	1313287	-	0.00264367	0.00325784	0.100628	0.0125177	0.00394896	0.00348012	-	-
yakG035046	scaffold530_1	2524277	2645706	+	6.03008e-06	5.46658e-06	0.0960411	0.000786689	2.5333e-05	8.18951e-06	ST6GALNAC3	Alpha-N-acetylgalactosaminide alpha-2,6-sialyltransferase 3
yakG035612	scaffold54_1	1918289	2076871	+	1.39133e-10	6.32572e-06	0.000865272	0.000543576	1.13407e-10	2.02434e-06	-	-
yakG035673	scaffold552_1	814684	856947	-	0.000819593	0.00247246	0.240597	0.0489325	0.000391164	0.00155035	PFD1115c	Uncharacterized protein PFD1115c
# candidate targets of selection associated with synaptic circuitry and neurological processes
* other candidate targets of selection associated with brain and nervous system development.
† candidate artificially selected genes potentially associated with behavior.
