# Supplementary material for: Yak whole-genome resequencing reveals domestication signatures and prehistoric population expansions
Source: Nat Commun. 2015 Dec 22;6:10283. doi: 10.1038/ncomms10283 (PMC4703879; doi:10.1038/ncomms10283)
Supplement: Supplementary Information — Parameters of models estimated in Fastsimcoal2 [file ncomms10283-s3.xlsx]

## Sheet: 1
Model parameters	Model1	Model2	Model3	Model4	Model5	Model6	Model7	Model8	Model9	Model10	Model11	Model12	Model13	Model14	Model15 [95% CI]	Model15 (based on SFS before filtering imputed variants with r2>0.9)	Model16	Model17	Model18	Model19	Model20	Model21	Model22	Model23	Model24	Model25	Model26	Model27	Model28	Model29	Model30
Negative log likelihood (Lhood)	4.82738e+07	4.83113e+07	4.82709e+07	4.82737e+07	4.83087e+07	4.83218e+07	4.82731e+07	4.82779e+07	4.82736e+07	4.83176e+07	4.82725e+07	4.8274e+07	4.82831e+07	4.83077e+07	4.82598e+07	-	4.82601e+07	4.82736e+07	4.82677e+07	4.82789e+07	4.82764e+07	4.82831e+07	4.83026e+07	4.82637e+07	4.82646e+07	4.82759e+07	4.82673e+07	4.82741e+07	4.82713e+07	4.8291e+07	4.83134e+07
No. of parameters (d)	6	4	11	9	9	7	10	8	8	6	10	8	8	6	14	14	12	12	12	10	10	10	8	14	12	10	12	12	10	10	8
AIC*	2.22309e+08	2.22482e+08	2.22296e+08	2.22309e+08	2.2247e+08	2.2253e+08	2.22306e+08	222327899	2.22308e+08	2.22511e+08	2.22303e+08	2.2231e+08	2.22352e+08	2.22465e+08	2.22245e+08	-	2.22246e+08	2.22308e+08	2.22281e+08	2.22333e+08	2.22321e+08	2.22352e+08	2.22442e+08	2.22262e+08	2.22267e+08	222310467	222318970	2.22279e+08	2.22298e+08	2.22388e+08	2.22491e+08
ΔAIC†	64566.3	237276	51269.5	64098.9	225338	285491	61240.3	83295.9	63528.7	266009	58420.2	65250.8	107406	220368	0	-	1416.06	63609.7	36278.6	88148.8	76291.7	107258	197183	17862.4	22015.9	65863.9	74366.9	34610.5	53123.8	143687	246826
Ancestral population sizes	70408	65024.5	21095	61424	96109	64838	2351	70642	70863	65652	72311	69764	69993	65045	71,443 [70,279; 74,940]	71290.5	71647	69552	70474	71145	70929.5	70488	65732	69413	70407	70350	70620	69572	70926	72631	65434
Wild yak population sizes (ancient to recent)	-	-	289024	114133	161331	294688	-	-	-	-	125237	317253	103850	323593	21,164 [20,315; 21,698]	21762	21109	439374	15471	14449	15142	10081	302469	306482	102453	278807	77221	160891	287841	10300	340526
	4902	4305.5	6722	8679	1775	5160	7897	8465	6085	5600	2820	3065	1494	1930	1,695 [1,645; 1,783]	1953.5	1696	4121	1469	3812	1410.5	163068	755	2413	5765	5763	6694	2898	8684	10290	4443
Domestic yak population sizes (ancient to recent)	-	-	66213	167839	58988	230563	97197	77556	6474	59567	-	-	-	-	1,054 [1,025; 1,267]	1009	1480	204485	401699	18055	435013	8331	409006	6553	9321	301846	15337	4651	14553	256491	261672
	7544	6985	10334	13379	4014	8412	12715	10517	15609	6983	8406	8541	10732	6743	6,495 [6,331; 7,016]	7014	7045	8320	7234	8739	13736.5	12881	3814	3807	5355	8295	3443	5984	4212	10615	1547
Time of population size change	3603	1698	-	129336	-	-	772893	6855	4479	2172	4518	4194	4284	1620	7,335 [7,227; 7,914]	7089	8136	6549	7482	6156	47463	6750	1323	8889	32127	16992	26955	2112	35844	6978	2088
	-	-	667968	-	539427	2517	-	-	-	-	-	-	-	-	3,627 [3,579; 3,879]	3648	3582	5112	6120	4767	18447	987	891	1440	4278	6540	5322	1731	10065	3228	1752
	-	-	10818	22938	783	2037	13329	6468	897	1722	1371	2124	696	762	507 [493; 536]	558	480	2988	348	1683	381	375	315	501	612	5970	351	1350	318	2799	351
Ancient to recent--migration fraction from domestic to wild yak per generation (migaration rate: fraction of individuals per generation * 2Ne)	0.00025	-	-	-	-	-	-	-	-	-	-	-	-	-	3.18E-5 (6.71E-02) [3.10E-05; 3.30E-05]	2.68627e-05	-	6.75e-07	1.23e-05	-	-	1.76e-06	-	3.53e-08	-	5.95e-08	3.76e-06	-	-	6.47e-05	-
	-	-	0.000321	-	0.0019845	-	0.000801	-	0.000348	-	0.0013783	-	0.001631	-	2.70E-06 (3.51E-02) [2.64E-06; 2.76E-06]	1.13043e-06	3.17e-05	-	0.00013	-	0.000361285	-	-	0.000479	0.000173	-	0.000221	-	0.000174	-	-
	-	-	0.000296	0.000236	-	-	0.000265	0.00016	-	-	3.13e-07	0.000476	-	-	1.07E-07 (1.39E-03) [1.01E-07; 1.09E-07]	2.16321e-07	2.35e-08	0.000317	-	0.000421	-	-	-	7.99e-06	1.13e-08	0.000307	-	0.000381	-	-	-
Ancient to recent--migration farction from wild to domestic yak per generation (migaration rate: fraction of individuals per generation * 2Ne)	0.00028	-	-	-	-	-	-	-	-	-	-	-	-	-	1.17E-05 (4.96E-01) [1.15E-05; 1.23E-05]	5.9605e-06	-	2.08e-08	9.89e-08	-	-	0.000586	-	1.25e-05	-	3.96e-07	1.09e-08	-	-	0.0027028	-
	-	-	6.35e-05	-	1.08e-06	-	1.01e-05	-	0.000621	-	4.44e-05	-	4.82e-05	-	1.50E-03 ( 63.42 ) [1.42E-03; 1.50E-03]	0.0014885	0.0013287	-	0.000652	-	0.000202046	-	-	0.0027631	0.001037	-	0.000505	-	0.000333	-	-
	-	-	0.000212	0.000162	-	-	0.000146	0.000213	-	-	0.000315	0.000257	-	-	1.29E-05 (4.38E-02) [1.28E-05; 1.36E-05]	1.12318e-05	2.23e-06	0.000328	-	0.000411	-	-	-	7.12e-05	6.67e-08	0.000273	-	0.000364	-	-	-
*AIC=2d-2ln(Lhood)
†ΔAIC=AIC-min(AIC)
