# Supplementary material for: Yak whole-genome resequencing reveals domestication signatures and prehistoric population expansions
Source: Nat Commun. 2015 Dec 22;6:10283. doi: 10.1038/ncomms10283 (PMC4703879; doi:10.1038/ncomms10283)
Supplement: Supplementary Information — Summary statistics of ABBA statistics [file ncomms10283-s4.xlsx]

## Sheet: 1
	D-statistics			Z scores
	min	max	mean	min	max	mean
GS_GS	-0.0322667	0.000978482	-0.00853793	0.184733	5.82165	0.184733
QH_QH	-0.024115	0.015966	0.00113269	0.196598	4.21059	2.25111
SC_SC	-0.0484789	0.0549791	-0.0133636	0.0346257	9.37483	0.727353
XZ_XZ	-0.0523042	0.0191587	-0.0143325	0.287755	10.1985	0.672199
TZ_TZ	-0.0636798	0.0733628	0.017573	0.0291379	11.7609	0.240447
GS_QH	-0.0238737	0.0334022	-0.0238737	0.0634124	6.1084	0.992034
GS_SC	-0.0454244	0.0463957	0.0244358	0.0488193	8.22068	5.07459
GS_XZ	-0.0273069	0.0599454	0.0311665	0.208404	10.9395	0.208404
QH_SC	-0.0345374	0.0497559	0.0325631	0.0742144	8.84535	1.72391
QH_XZ	-0.0143077	0.0644333	0.0249971	0.366509	12.0543	11.5055
SC_XZ	-0.0432798	0.0664039	-0.00193149	0.146108	12.1671	1.81911
TZ_GS	-0.00589495	0.0741133	0.0350502	0.144315	12.5401	9.99419
TZ_QH	-0.015536	0.0860593	0.0575918	0.0684665	14.6515	9.3858
TZ_SC	-0.0137763	0.124218	0.00567984	0.00271465	20.4886	17.8367
TZ_XZ	-0.000175088	0.130299	0.105276	0.0314277	21.7232	18.6977
Note:GS, Gansu; QH, Qinghai; SC, Sichuan; XZ, Tibet; TZ, Tianzhu.
Population comparison (H1, H2; H3,O)	H1	H2	H3	D statistic	JackEst	SE	Z score
(GS,GS;W,Outgroup)	DYG63	DYG64	WYX15	-0.00255341	-0.00255341	0.00591569	-0.431634
	DYG47	DYG64	WYX16	-0.0322667	-0.0322667	0.00554253	-5.82165
	DYG47	DYG67	WYX15	0.000978482	0.000978482	0.00529673	0.184733
	DYG53	DYG67	WYX18	-0.00853793	-0.00853793	0.00536838	-1.59041
(GS,QH;W,Outgroup)	DYG63	DYQ30	WYX29	0.021488	0.021488	0.00560173	3.83596
	DYG64	DYG64	WYX03	0.019912	0.019912	0.00562294	3.5412
	DYG64	DYQ30	WYX17	0.0321908	0.0321908	0.00537998	5.98344
	DYG64	DYQ57	WYX20P	0.0334022	0.0334022	0.00546824	6.1084
	DYG67	DYQ24	WYX18	0.00251053	0.00251053	0.00535328	0.468971
	DYG67	DYQ25	WYX15	-0.0238737	-0.0238737	0.00555361	-4.29877
	DYG67	DYQ57	WYX03	0.00677717	0.00677717	0.00540379	1.25415
	DYG67	DYQ60	WYX05	-0.0233604	-0.0233604	0.0057398	-4.06989
	DYG45	DYQ57	WYX16	0.0262698	0.0262698	0.00555855	4.726
	DYG47	DYQ24	WYX17	0.00390595	0.00390595	0.00530499	0.736279
	DYG47	DYQ30	WYX01	0.00207408	0.00207408	0.00537909	0.385583
	DYG47	DYQ30	WYX15	0.000339997	0.000339997	0.00536168	0.0634124
	DYG47	DYQ30	WYX16	0.0052908	0.0052908	0.00533329	0.992034
(GS,SC;W,Outgroup)	DYG53	DYS94	WYX03	-0.0454244	-0.0454244	0.00576769	-7.87565
	DYG53	DYS94	WYX16	-0.0290805	-0.0290805	0.00576008	-5.04862
	DYG53	DYS96	WYX05	0.0118044	0.0118044	0.00531627	2.22042
	DYG53	DYS97	WYX20P	-0.0047687	-0.0047687	0.00526756	-0.905298
	DYG53	DYS13	WYX15	-0.0321612	-0.0321612	0.00557911	-5.76458
	DYG47	DYS100	WYX04	0.0210935	0.0210935	0.00542662	3.88705
	DYG63	DYS52	WYX02	0.0284375	0.0284375	0.00564981	5.03336
	DYG63	DYS74	WYX09	0.0379144	0.0379144	0.00548041	6.91817
	DYG63	DYS77	WYX20P	0.0330802	0.0330802	0.0056046	5.90233
	DYG47	DYS101	WYX31	-0.0188003	-0.0188003	0.00562513	-3.3422
	DYG63	DYS94	WYX05	-0.00140329	-0.00140329	0.00596521	-0.235246
	DYG63	DYS97	WYX18	0.0164729	0.0164729	0.00575273	2.8635
	DYG47	DYS32	WYX09	0.00241082	0.00241082	0.00547068	0.44068
	DYG47	DYS32	WYX29	0.00150765	0.00150765	0.00551583	0.273332
	DYG47	DYS34	WYX02	-0.000401755	-0.000401755	0.00530766	-0.0756934
	DYG64	DYS100	WYX01	0.0389473	0.0389473	0.00558153	6.97789
	DYG64	DYS33	WYX17	0.00745258	0.00745258	0.00592079	1.25872
	DYG64	DYS36	WYX29	0.0250504	0.0250504	0.00560878	4.46629
	DYG64	DYS38	WYX03	0.0247605	0.0247605	0.0056314	4.39687
	DYG64	DYS40	WYX16	0.0208206	0.0208206	0.00544554	3.82342
	DYG64	DYS42	WYX03	0.00471994	0.00471994	0.00573307	0.823283
	DYG64	DYS42	WYX17	0.00532474	0.00532474	0.00572715	0.929738
	DYG47	DYS35	WYX18	-0.00896773	-0.00896773	0.00518326	-1.73013
	DYG64	DYS72	WYX15	0.0170944	0.0170944	0.0056397	3.03108
	DYG64	DYS94	WYX29	0.00215967	0.00215967	0.00580729	0.371889
	DYG64	DYS96	WYX18	0.0463957	0.0463957	0.00564379	8.22068
	DYG47	DYS38	WYX04	0.0114835	0.0114835	0.00522919	2.19604
	DYG67	DYS32	WYX02	0.00660297	0.00660297	0.00541652	1.21904
	DYG67	DYS32	WYX16	0.00411606	0.00411606	0.00533808	0.771075
	DYG47	DYS38	WYX17	0.0074151	0.0074151	0.00530807	1.39695
	DYG67	DYS33	WYX05	-0.0227433	-0.0227433	0.00566304	-4.0161
	DYG67	DYS33	WYX20P	-0.0190454	-0.0190454	0.00558769	-3.40846
	DYG67	DYS36	WYX04	-0.00197755	-0.00197755	0.00531829	-0.371839
	DYG67	DYS36	WYX15	-0.00087385	-0.00087385	0.00536349	-0.162926
	DYG67	DYS39	WYX16	-0.0257305	-0.0257305	0.00562359	-4.57546
	DYG67	DYS40	WYX01	0.00482007	0.00482007	0.00546759	0.88157
	DYG67	DYS40	WYX20P	0.00498264	0.00498264	0.00536558	0.92863
	DYG67	DYS43	WYX04	-0.00373625	-0.00373625	0.00552219	-0.676589
	DYG67	DYS52	WYX18	0.00617238	0.00617238	0.00537696	1.14793
	DYG47	DYS49	WYX01	0.0110256	0.0110256	0.00542992	2.03052
	DYG47	DYS75	WYX05	-0.0199764	-0.0199764	0.00559482	-3.57052
	DYG47	DYS76	WYX20P	0.00193415	0.00193415	0.00534924	0.361575
	DYG47	DYS96	WYX05	0.0396593	0.0396593	0.00542556	7.30973
	DYG47	DYS97	WYX02	0.00820385	0.00820385	0.0054801	1.49702
	DYG45	DYS100	WYX18	0.0244358	0.0244358	0.00565182	4.32353
	DYG45	DYS32	WYX17	0.0118415	0.0118415	0.00554557	2.13531
	DYG45	DYS34	WYX01	0.0128822	0.0128822	0.00550167	2.34151
	DYG47	DYS97	WYX17	0.0108361	0.0108361	0.00547929	1.97765
	DYG45	DYS35	WYX01	0.00866362	0.00866362	0.00564764	1.53402
	DYG45	DYS35	WYX05	0.00946783	0.00946783	0.00565377	1.6746
	DYG45	DYS37	WYX05	-0.00210138	-0.00210138	0.00586921	-0.358034
	DYG45	DYS39	WYX01	-0.0125852	-0.0125852	0.00593947	-2.11891
	DYG45	DYS40	WYX31	0.00614223	0.00614223	0.00557787	1.10118
	DYG45	DYS41	WYX29	-0.00263374	-0.00263374	0.00577369	-0.456162
	DYG45	DYS42	WYX02	-0.015134	-0.015134	0.00579719	-2.61057
	DYG45	DYS42	WYX09	-0.0125453	-0.0125453	0.0057919	-2.16601
	DYG45	DYS42	WYX31	-0.0191588	-0.0191588	0.00573152	-3.3427
	DYG45	DYS43	WYX17	0.0104821	0.0104821	0.00563708	1.85949
	DYG45	DYS49	WYX29	0.0280539	0.0280539	0.00561693	4.99451
	DYG45	DYS52	WYX05	0.0211036	0.0211036	0.00561651	3.75742
	DYG45	DYS72	WYX03	0.00612796	0.00612796	0.005606	1.09311
	DYG45	DYS97	WYX05	0.0279879	0.0279879	0.0055153	5.07459
	DYG45	DYS99	WYX03	0.000271965	0.000271965	0.00557084	0.0488193
	DYG45	DYS99	WYX05	0.00150053	0.00150053	0.00569746	0.263369
	DYG53	DYS101	WYX16	-0.0394338	-0.0394338	0.00570869	-6.90768
	DYG53	DYS41	WYX31	-0.0291028	-0.0291028	0.0054847	-5.30618
	DYG53	DYS43	WYX02	-0.0119435	-0.0119435	0.0055171	-2.16481
	DYG53	DYS43	WYX09	-0.0136695	-0.0136695	0.00542787	-2.51838
	DYG53	DYS76	WYX03	-0.0150706	-0.0150706	0.00532692	-2.82914
(GS,XZ;W,Outgroup)	DYG53	DYX11	WYX20P	0.0130138	0.0130138	0.00524395	2.48169
	DYG53	DYX11	WYX31	0.0124616	0.0124616	0.00530984	2.34688
	DYG53	DYX19	WYX03	0.0266805	0.0266805	0.00503892	5.29489
	DYG53	DYX20	WYX15	0.0171786	0.0171786	0.00512932	3.3491
	DYG53	DYX55	WYX03	-0.026718	-0.026718	0.00547566	-4.87941
	DYG53	DYX55	WYX05	-0.0273069	-0.0273069	0.00546829	-4.99368
	DYG53	DYX56	WYX02	0.00109956	0.00109956	0.00527607	0.208404
	DYG63	DYX11	WYX04	0.0599454	0.0599454	0.00547971	10.9395
	DYG63	DYX11	WYX05	0.0463718	0.0463718	0.00543104	8.53829
	DYG63	DYX12	WYX17	0.0571617	0.0571617	0.00544684	10.4945
	DYG63	DYX55	WYX17	0.0141501	0.0141501	0.00580912	2.43585
	DYG63	DYX55	WYX29	0.0100587	0.0100587	0.00582396	1.72713
	DYG64	DYX11	WYX05	0.0466903	0.0466903	0.00539572	8.65321
	DYG64	DYX55	WYX17	0.0158921	0.0158921	0.00564861	2.81345
	DYG64	DYX59	WYX01	0.0518655	0.0518655	0.00541592	9.57648
	DYG67	DYX15	WYX17	0.0253078	0.0253078	0.00516117	4.9035
	DYG67	DYX19	WYX16	0.0397375	0.0397375	0.00503219	7.89667
	DYG67	DYX56	WYX04	0.014702	0.014702	0.00524244	2.80443
	DYG47	DYX11	WYX02	0.0296618	0.0296618	0.00526266	5.63627
	DYG47	DYX11	WYX05	0.0320413	0.0320413	0.00522807	6.12871
	DYG47	DYX11	WYX18	0.0347535	0.0347535	0.00528854	6.57147
	DYG45	DYX11	WYX20P	0.0343939	0.0343939	0.00543228	6.3314
	DYG45	DYX15	WYX09	0.0463466	0.0463466	0.00540836	8.56944
	DYG45	DYX19	WYX16	0.0528459	0.0528459	0.00539785	9.79017
	DYG45	DYX20	WYX04	0.0318688	0.0318688	0.00531593	5.99496
	DYG45	DYX55	WYX09	0.0060645	0.0060645	0.00560538	1.08191
	DYG45	DYX56	WYX16	0.0311665	0.0311665	0.00560889	5.55663
	DYG45	DYX59	WYX09	0.0489048	0.0489048	0.00548279	8.9197
	DYG47	DYX56	WYX15	0.0232532	0.0232532	0.00525087	4.42844
(QH,QH;W,Outgroup)	DYQ25	DYQ30	WYX31	0.0125063	0.0125063	0.00555559	2.25111
	DYQ25	DYQ57	WYX29	0.015966	0.015966	0.00537054	2.97289
	DYQ25	DYQ60	WYX04	0.00113269	0.00113269	0.00576145	0.196598
	DYQ30	DYQ57	WYX03	0.00532835	0.00532835	0.00521496	1.02174
	DYQ57	DYQ60	WYX04	-0.024115	-0.024115	0.00572723	-4.21059
(QH,SC;W,Outgroup)	DYQ24	DYS34	WYX09	-0.000400465	-0.000400465	0.00539607	-0.0742144
	DYQ24	DYS37	WYX05	-0.0161638	-0.0161638	0.00547413	-2.95277
	DYQ24	DYS43	WYX05	-0.00266068	-0.00266068	0.00542414	-0.490526
	DYQ24	DYS74	WYX03	0.0202065	0.0202065	0.00529966	3.81279
	DYQ24	DYS75	WYX29	-0.0309124	-0.0309124	0.00557677	-5.54307
	DYQ24	DYS76	WYX31	-0.00205466	-0.00205466	0.00537657	-0.382151
	DYQ24	DYS97	WYX29	-0.000983236	-0.000983236	0.00550058	-0.178751
	DYQ25	DYS100	WYX17	0.0390843	0.0390843	0.00558875	6.99339
	DYQ25	DYS101	WYX02	-0.00343867	-0.00343867	0.0057334	-0.59976
	DYQ25	DYS32	WYX02	0.0325631	0.0325631	0.00548662	5.93501
	DYQ25	DYS37	WYX01	0.00472681	0.00472681	0.00570594	0.828401
	DYQ25	DYS42	WYX05	-0.00763713	-0.00763713	0.00573823	-1.33092
	DYQ25	DYS49	WYX09	0.0374804	0.0374804	0.00559424	6.69982
	DYQ25	DYS96	WYX16	0.0497559	0.0497559	0.0056251	8.84535
	DYQ30	DYS32	WYX01	-0.00495519	-0.00495519	0.00545558	-0.908279
	DYQ30	DYS34	WYX01	-0.00458361	-0.00458361	0.00521494	-0.878938
	DYQ30	DYS36	WYX18	-0.006115	-0.006115	0.00516215	-1.18458
	DYQ30	DYS37	WYX20P	-0.0248135	-0.0248135	0.00534109	-4.64577
	DYQ30	DYS41	WYX04	-0.0220029	-0.0220029	0.00537569	-4.09304
	DYQ30	DYS94	WYX18	-0.0345374	-0.0345374	0.00573544	-6.02176
	DYQ30	DYS99	WYX29	0.00162839	0.00162839	0.00532457	0.305825
	DYQ57	DYS33	WYX02	-0.0317565	-0.0317565	0.0055571	-5.71458
	DYQ57	DYS36	WYX29	-0.00930777	-0.00930777	0.00539921	-1.72391
	DYQ57	DYS38	WYX03	-0.00472898	-0.00472898	0.00527878	-0.895848
	DYQ57	DYS96	WYX03	0.0196276	0.0196276	0.0053402	3.67544
	DYQ57	DYS96	WYX29	0.0190216	0.0190216	0.00542823	3.5042
	DYQ57	DYS99	WYX09	-0.0148116	-0.0148116	0.00544327	-2.72109
	DYQ57	DYS13	WYX29	-0.0228862	-0.0228862	0.005584	-4.09853
	DYQ60	DYS33	WYX15	-0.00217722	-0.00217722	0.00580068	-0.375338
	DYQ60	DYS35	WYX01	0.0129298	0.0129298	0.00562002	2.30066
	DYQ60	DYS42	WYX20P	-0.0128242	-0.0128242	0.00583381	-2.19826
	DYQ60	DYS77	WYX20P	0.0275937	0.0275937	0.0057374	4.80944
	DYQ60	DYS97	WYX31	0.0306695	0.0306695	0.00558877	5.4877
	DYQ60	DYS99	WYX31	0.0228573	0.0228573	0.0056954	4.01329
(QH,XZ;W,Outgroup)	DYQ24	DYX12	WYX04	0.0249971	0.0249971	0.00520993	4.79798
	DYQ24	DYX14	WYX31	-0.00195114	-0.00195114	0.00532357	-0.366509
	DYQ24	DYX55	WYX01	-0.0140825	-0.0140825	0.00546104	-2.57873
	DYQ24	DYX55	WYX09	-0.0143077	-0.0143077	0.00549317	-2.60463
	DYQ24	DYX56	WYX01	0.00818297	0.00818297	0.00530866	1.54144
	DYQ24	DYX56	WYX05	0.0160862	0.0160862	0.0053723	2.99429
	DYQ24	DYX56	WYX31	0.0126099	0.0126099	0.00538031	2.34372
	DYQ25	DYX11	WYX05	0.0411014	0.0411014	0.0051981	7.907
	DYQ25	DYX20	WYX15	0.0611504	0.0611504	0.005342	11.4471
	DYQ25	DYX55	WYX29	-0.0027392	-0.0027392	0.00552412	-0.495863
	DYQ25	DYX59	WYX17	0.0614017	0.0614017	0.00545699	11.2519
	DYQ30	DYX11	WYX04	0.0230166	0.0230166	0.00511496	4.49986
	DYQ30	DYX15	WYX04	0.0201513	0.0201513	0.00513553	3.9239
	DYQ30	DYX15	WYX17	0.0264736	0.0264736	0.00507886	5.21251
	DYQ30	DYX20	WYX20P	0.0311977	0.0311977	0.00514524	6.0634
	DYQ30	DYX55	WYX29	-0.0134211	-0.0134211	0.00547244	-2.4525
	DYQ30	DYX59	WYX05	0.0266935	0.0266935	0.00517028	5.16286
	DYQ57	DYX15	WYX17	0.0177184	0.0177184	0.00524316	3.37934
	DYQ60	DYX14	WYX16	0.0154652	0.0154652	0.00588062	2.62985
	DYQ60	DYX20	WYX01	0.0614427	0.0614427	0.00534031	11.5055
	DYQ60	DYX20	WYX31	0.0644333	0.0644333	0.00534524	12.0543
(SC,SC;W,Outgroup)	DYS40	DYS97	WYX04	0.013349	0.013349	0.00543691	2.45526
	DYS41	DYS52	WYX16	0.0151512	0.0151512	0.00558697	2.71189
	DYS41	DYS75	WYX29	-0.0100181	-0.0100181	0.00579851	-1.72771
	DYS41	DYS75	WYX31	-0.00834531	-0.00834531	0.00576861	-1.44667
	DYS41	DYS78	WYX01	-0.0124335	-0.0124335	0.00562547	-2.21021
	DYS41	DYS94	WYX09	-0.00330283	-0.00330283	0.00586803	-0.562851
	DYS42	DYS94	WYX15	0.00436508	0.00436508	0.00600132	0.727353
	DYS42	DYS99	WYX18	0.0184632	0.0184632	0.0058762	3.14203
	DYS42	DYS13	WYX02	0.0127919	0.0127919	0.00578167	2.21249
	DYS42	DYS13	WYX15	0.0169639	0.0169639	0.00575715	2.94657
	DYS42	DYS13	WYX29	0.0140988	0.0140988	0.00584225	2.41325
	DYS43	DYS52	WYX15	0.00721151	0.00721151	0.00546104	1.32054
	DYS43	DYS72	WYX02	-0.0067081	-0.0067081	0.00542923	-1.23555
	DYS43	DYS74	WYX29	0.017739	0.017739	0.00536305	3.30763
	DYS43	DYS96	WYX04	0.03039	0.03039	0.00520876	5.8344
	DYS43	DYS96	WYX18	0.0215507	0.0215507	0.00531073	4.05795
	DYS49	DYS77	WYX03	-0.0101441	-0.0101441	0.00524544	-1.93388
	DYS49	DYS94	WYX03	-0.0484789	-0.0484789	0.00570421	-8.49879
	DYS49	DYS96	WYX04	0.00994182	0.00994182	0.00524886	1.89409
	DYS49	DYS13	WYX20P	-0.0253283	-0.0253283	0.00562641	-4.50168
	DYS52	DYS74	WYX03	0.0184926	0.0184926	0.00537271	3.44195
	DYS52	DYS74	WYX29	0.031469	0.031469	0.00541059	5.81619
	DYS52	DYS75	WYX31	-0.0202276	-0.0202276	0.00580211	-3.48625
	DYS52	DYS76	WYX04	-0.0010161	-0.0010161	0.00549732	-0.184836
	DYS52	DYS97	WYX17	0.00521648	0.00521648	0.00556883	0.936729
	DYS52	DYS13	WYX04	-0.0170585	-0.0170585	0.00551223	-3.09467
	DYS72	DYS13	WYX31	0.000193585	0.000193585	0.00559079	0.0346257
	DYS74	DYS76	WYX31	-0.0178125	-0.0178125	0.0054501	-3.26828
	DYS74	DYS78	WYX02	-0.0413134	-0.0413134	0.00562902	-7.33936
	DYS74	DYS13	WYX29	-0.0380971	-0.0380971	0.00557665	-6.83154
	DYS75	DYS76	WYX03	0.0189162	0.0189162	0.00573462	3.2986
	DYS75	DYS77	WYX02	0.0323792	0.0323792	0.00559188	5.79039
	DYS75	DYS96	WYX31	0.0487005	0.0487005	0.00550326	8.84939
	DYS75	DYS97	WYX20P	0.0273223	0.0273223	0.00558167	4.89501
	DYS75	DYS99	WYX03	0.0122487	0.0122487	0.00568223	2.15561
	DYS75	DYS99	WYX09	0.0183742	0.0183742	0.00560482	3.27829
	DYS76	DYS94	WYX17	-0.0240907	-0.0240907	0.00570919	-4.21962
	DYS76	DYS97	WYX29	0.00681065	0.00681065	0.00538446	1.26487
	DYS76	DYS99	WYX05	-0.00677136	-0.00677136	0.00545214	-1.24196
	DYS77	DYS78	WYX01	-0.037933	-0.037933	0.00564548	-6.71918
	DYS77	DYS78	WYX18	-0.0341533	-0.0341533	0.00569391	-5.99821
	DYS77	DYS99	WYX18	-0.0199878	-0.0199878	0.00553097	-3.6138
	DYS77	DYS13	WYX16	-0.0217342	-0.0217342	0.0054766	-3.96855
	DYS78	DYS97	WYX29	0.0298093	0.0298093	0.00582495	5.11751
	DYS94	DYS96	WYX04	0.0540643	0.0540643	0.00589302	9.17429
	DYS94	DYS96	WYX20P	0.0549791	0.0549791	0.00586454	9.37483
	DYS94	DYS97	WYX01	0.0321124	0.0321124	0.00581556	5.52181
	DYS94	DYS13	WYX31	0.00712931	0.00712931	0.00594459	1.19929
	DYS97	DYS99	WYX18	-0.0124573	-0.0124573	0.00550443	-2.26314
	DYS97	DYS99	WYX20P	-0.0193755	-0.0193755	0.00554461	-3.49448
	DYS99	DYS13	WYX01	-0.00899327	-0.00899327	0.0057153	-1.57354
	DYS100	DYS101	WYX04	-0.019592	-0.019592	0.00568665	-3.44525
	DYS100	DYS34	WYX31	-0.00563135	-0.00563135	0.00550158	-1.02359
	DYS100	DYS35	WYX02	-0.0188534	-0.0188534	0.00551519	-3.41845
	DYS100	DYS35	WYX20P	-0.018377	-0.018377	0.00552513	-3.32608
	DYS100	DYS37	WYX05	-0.0213325	-0.0213325	0.00549849	-3.8797
	DYS100	DYS40	WYX09	-0.00800941	-0.00800941	0.00551341	-1.45271
	DYS100	DYS42	WYX04	-0.0371371	-0.0371371	0.00569161	-6.52489
	DYS100	DYS52	WYX16	-0.00776524	-0.00776524	0.00553837	-1.40208
	DYS100	DYS52	WYX18	0.00142077	0.00142077	0.00551699	0.257526
	DYS100	DYS72	WYX20P	-0.0215884	-0.0215884	0.00542866	-3.97675
	DYS100	DYS75	WYX16	-0.0323305	-0.0323305	0.00566818	-5.70387
	DYS100	DYS75	WYX18	-0.0298756	-0.0298756	0.00565787	-5.28035
	DYS100	DYS99	WYX04	-0.000537742	-0.000537742	0.00576769	-0.0932335
	DYS101	DYS38	WYX01	0.015559	0.015559	0.00565406	2.75182
	DYS101	DYS38	WYX20P	0.0177036	0.0177036	0.00567528	3.11943
	DYS101	DYS39	WYX15	0.00553575	0.00553575	0.00586067	0.944559
	DYS101	DYS40	WYX16	0.01603	0.01603	0.00563561	2.84442
	DYS101	DYS43	WYX15	0.0147771	0.0147771	0.0058101	2.54335
	DYS101	DYS43	WYX29	0.0175919	0.0175919	0.00577566	3.04587
	DYS101	DYS74	WYX15	0.037462	0.037462	0.00568171	6.59343
	DYS101	DYS94	WYX01	0.00111137	0.00111137	0.00583889	0.19034
	DYS101	DYS96	WYX20P	0.0462352	0.0462352	0.00558755	8.27468
	DYS101	DYS13	WYX18	0.00540607	0.00540607	0.00589613	0.916884
	DYS32	DYS34	WYX29	0.000728121	0.000728121	0.0056335	0.129248
	DYS32	DYS35	WYX18	-0.0177639	-0.0177639	0.0055838	-3.18132
	DYS32	DYS39	WYX18	-0.0308244	-0.0308244	0.00577664	-5.33604
	DYS32	DYS39	WYX29	-0.0234513	-0.0234513	0.00579467	-4.04704
	DYS32	DYS40	WYX16	-0.00575221	-0.00575221	0.00547265	-1.05108
	DYS32	DYS41	WYX16	-0.0188082	-0.0188082	0.00553314	-3.3992
	DYS32	DYS42	WYX03	-0.0247488	-0.0247488	0.00577004	-4.28919
	DYS32	DYS43	WYX01	-0.0106447	-0.0106447	0.00548241	-1.9416
	DYS32	DYS43	WYX16	-0.0109097	-0.0109097	0.00552972	-1.97292
	DYS32	DYS52	WYX02	-0.00220697	-0.00220697	0.00541811	-0.407332
	DYS32	DYS72	WYX29	-0.00880537	-0.00880537	0.00561128	-1.56923
	DYS32	DYS74	WYX29	0.0165028	0.0165028	0.00544255	3.03218
	DYS32	DYS75	WYX29	-0.0278636	-0.0278636	0.0057113	-4.87868
	DYS32	DYS76	WYX01	0.000599585	0.000599585	0.00546137	0.109787
	DYS32	DYS77	WYX20P	0.00344397	0.00344397	0.00550436	0.625681
	DYS32	DYS78	WYX15	-0.0193939	-0.0193939	0.00566533	-3.42326
	DYS32	DYS78	WYX31	-0.0166184	-0.0166184	0.00565781	-2.93725
	DYS32	DYS96	WYX03	0.0271594	0.0271594	0.00545827	4.97583
	DYS33	DYS34	WYX20P	0.0168232	0.0168232	0.00557169	3.01941
	DYS33	DYS36	WYX01	0.0247955	0.0247955	0.00555414	4.46432
	DYS33	DYS40	WYX02	0.0163057	0.0163057	0.00558512	2.91948
	DYS33	DYS43	WYX01	0.014312	0.014312	0.00566464	2.52655
	DYS33	DYS43	WYX16	0.0100758	0.0100758	0.00566536	1.77849
	DYS33	DYS74	WYX05	0.0370617	0.0370617	0.005567	6.65738
	DYS33	DYS74	WYX16	0.0334333	0.0334333	0.00557607	5.99586
	DYS33	DYS78	WYX29	-0.00344192	-0.00344192	0.00593651	-0.579788
	DYS33	DYS97	WYX15	0.0298596	0.0298596	0.00574402	5.19839
	DYS34	DYS35	WYX03	-0.0101593	-0.0101593	0.00540323	-1.88024
	DYS34	DYS36	WYX29	0.0012417	0.0012417	0.00544922	0.227868
	DYS34	DYS38	WYX04	-0.00830228	-0.00830228	0.00551373	-1.50575
	DYS34	DYS39	WYX16	-0.0222776	-0.0222776	0.00549261	-4.05591
	DYS34	DYS40	WYX16	-0.0133636	-0.0133636	0.00540855	-2.47083
	DYS34	DYS41	WYX18	-0.0212826	-0.0212826	0.00544942	-3.90548
	DYS34	DYS49	WYX02	0.0159554	0.0159554	0.00531066	3.0044
	DYS34	DYS52	WYX17	0.00914654	0.00914654	0.00532279	1.71837
	DYS34	DYS74	WYX01	0.0151068	0.0151068	0.0054136	2.79053
	DYS34	DYS74	WYX20P	0.016893	0.016893	0.00533115	3.16874
	DYS34	DYS78	WYX20P	-0.0223004	-0.0223004	0.00565212	-3.9455
	DYS34	DYS96	WYX03	0.0274605	0.0274605	0.00533886	5.14353
	DYS34	DYS99	WYX09	0.000435947	0.000435947	0.00559073	0.0779769
	DYS35	DYS37	WYX18	-0.00493095	-0.00493095	0.00572054	-0.861972
	DYS35	DYS41	WYX16	-0.00242523	-0.00242523	0.00562452	-0.431189
	DYS35	DYS43	WYX16	0.0143143	0.0143143	0.00569829	2.51204
	DYS35	DYS49	WYX01	0.028279	0.028279	0.00535734	5.27855
	DYS35	DYS49	WYX17	0.0262384	0.0262384	0.0053906	4.86744
	DYS35	DYS72	WYX16	0.00818043	0.00818043	0.00550143	1.48696
	DYS35	DYS75	WYX04	-0.011983	-0.011983	0.00572116	-2.09451
	DYS35	DYS96	WYX29	0.0319754	0.0319754	0.00559994	5.70995
	DYS35	DYS96	WYX31	0.034719	0.034719	0.0055726	6.2303
	DYS35	DYS99	WYX04	0.0196832	0.0196832	0.00561416	3.506
	DYS36	DYS38	WYX15	0.000585583	0.000585583	0.00528821	0.110734
	DYS36	DYS38	WYX20P	0.00220671	0.00220671	0.00523469	0.421555
	DYS36	DYS39	WYX04	-0.0231683	-0.0231683	0.00563383	-4.11236
	DYS36	DYS43	WYX15	-0.0065992	-0.0065992	0.0055253	-1.19436
	DYS36	DYS49	WYX01	0.0164	0.0164	0.0054512	3.00851
	DYS36	DYS49	WYX15	0.0201373	0.0201373	0.00552701	3.64345
	DYS36	DYS49	WYX31	0.0183128	0.0183128	0.00547121	3.34712
	DYS36	DYS52	WYX09	0.0150663	0.0150663	0.00536656	2.80744
	DYS36	DYS74	WYX17	0.0174748	0.0174748	0.00532677	3.28057
	DYS36	DYS74	WYX18	0.0194598	0.0194598	0.00529863	3.6726
	DYS36	DYS76	WYX31	-0.0056474	-0.0056474	0.00541964	-1.04202
	DYS36	DYS77	WYX05	0.0159534	0.0159534	0.005486	2.90801
	DYS36	DYS94	WYX18	-0.0312444	-0.0312444	0.00571195	-5.47
	DYS36	DYS96	WYX16	0.0340345	0.0340345	0.00526405	6.46546
	DYS36	DYS96	WYX20P	0.0246766	0.0246766	0.00525679	4.69423
	DYS36	DYS97	WYX01	0.00772721	0.00772721	0.00551491	1.40115
	DYS36	DYS97	WYX20P	0.00121397	0.00121397	0.00554263	0.219023
	DYS36	DYS13	WYX04	-0.010944	-0.010944	0.00551593	-1.98408
	DYS37	DYS38	WYX31	0.0229136	0.0229136	0.00533738	4.29303
	DYS37	DYS40	WYX29	0.0146832	0.0146832	0.00561251	2.61615
	DYS37	DYS72	WYX18	0.0083227	0.0083227	0.00548744	1.51668
	DYS37	DYS77	WYX02	0.0303786	0.0303786	0.00555465	5.46904
	DYS37	DYS77	WYX18	0.0235323	0.0235323	0.00556224	4.23072
	DYS37	DYS78	WYX03	-0.00737486	-0.00737486	0.00584598	-1.26153
	DYS37	DYS97	WYX15	0.0230897	0.0230897	0.00565246	4.08489
	DYS37	DYS97	WYX16	0.0294701	0.0294701	0.0056789	5.1894
	DYS38	DYS41	WYX03	-0.0206483	-0.0206483	0.00529953	-3.89626
	DYS38	DYS43	WYX04	-0.00227424	-0.00227424	0.00544392	-0.417757
	DYS38	DYS97	WYX01	0.010514	0.010514	0.0053709	1.95759
	DYS38	DYS99	WYX29	-0.00475982	-0.00475982	0.00536486	-0.887221
	DYS39	DYS42	WYX29	-0.00133427	-0.00133427	0.00572442	-0.233085
	DYS39	DYS43	WYX02	0.0252613	0.0252613	0.00564251	4.47696
	DYS39	DYS49	WYX16	0.0462289	0.0462289	0.00561532	8.23264
	DYS39	DYS52	WYX20P	0.0333147	0.0333147	0.00569689	5.84788
	DYS39	DYS74	WYX29	0.0409379	0.0409379	0.00543557	7.53149
	DYS39	DYS13	WYX09	0.0133958	0.0133958	0.00577027	2.32152
	DYS40	DYS52	WYX04	0.0090001	0.0090001	0.00556042	1.6186
	DYS40	DYS52	WYX29	-0.00948991	-0.00948991	0.00554574	-1.71121
	DYS40	DYS77	WYX16	0.0191825	0.0191825	0.00535948	3.57918
	DYS40	DYS78	WYX01	-0.024872	-0.024872	0.00568831	-4.37247
	DYS40	DYS96	WYX31	0.0275532	0.0275532	0.00543259	5.07184
(SC,XZ;W,Outgroup)	DYS40	DYX12	WYX17	0.0263196	0.0263196	0.00531838	4.94881
	DYS40	DYX20	WYX29	0.0348835	0.0348835	0.00545303	6.39709
	DYS40	DYX56	WYX04	0.0175222	0.0175222	0.00539608	3.24721
	DYS40	DYX56	WYX31	0.00777271	0.00777271	0.00541	1.43673
	DYS40	DYX59	WYX18	0.0315508	0.0315508	0.00541358	5.82809
	DYS41	DYX11	WYX05	0.0377363	0.0377363	0.00534819	7.05591
	DYS41	DYX14	WYX04	0.0171471	0.0171471	0.00550345	3.11571
	DYS41	DYX14	WYX05	0.0159456	0.0159456	0.00553588	2.88042
	DYS41	DYX19	WYX31	0.0536958	0.0536958	0.005074	10.5825
	DYS41	DYX20	WYX04	0.046935	0.046935	0.00519506	9.03454
	DYS41	DYX20	WYX15	0.048218	0.048218	0.00522164	9.23427
	DYS41	DYX55	WYX16	0.00146473	0.00146473	0.00554855	0.263984
	DYS41	DYX56	WYX20P	0.0264458	0.0264458	0.00538126	4.91444
	DYS42	DYX20	WYX20P	0.0664039	0.0664039	0.00545765	12.1671
	DYS42	DYX55	WYX03	0.0186391	0.0186391	0.00562126	3.31583
	DYS42	DYX59	WYX18	0.0545927	0.0545927	0.00526469	10.3696
	DYS43	DYX12	WYX01	0.0244341	0.0244341	0.00530171	4.60872
	DYS43	DYX14	WYX18	0.00159185	0.00159185	0.00557581	0.285492
	DYS43	DYX19	WYX09	0.036413	0.036413	0.0052035	6.99779
	DYS43	DYX20	WYX04	0.0332452	0.0332452	0.00531167	6.25889
	DYS49	DYX11	WYX05	0.00330736	0.00330736	0.00519079	0.637158
	DYS49	DYX19	WYX16	0.0231529	0.0231529	0.00505229	4.58264
	DYS49	DYX19	WYX18	0.0154519	0.0154519	0.00510022	3.02965
	DYS49	DYX59	WYX02	0.0152858	0.0152858	0.00517078	2.95619
	DYS52	DYX14	WYX15	-0.00773627	-0.00773627	0.00550687	-1.40484
	DYS52	DYX14	WYX31	0.00540365	0.00540365	0.00542561	0.995954
	DYS52	DYX56	WYX02	0.00473849	0.00473849	0.00553711	0.85577
	DYS72	DYX12	WYX16	0.0314908	0.0314908	0.005298	5.94389
	DYS72	DYX14	WYX17	0.00760546	0.00760546	0.00569709	1.33497
	DYS72	DYX20	WYX16	0.0393338	0.0393338	0.00514661	7.64265
	DYS72	DYX55	WYX18	-0.00978562	-0.00978562	0.00548763	-1.78321
	DYS72	DYX55	WYX29	-0.00995751	-0.00995751	0.00547382	-1.81911
	DYS72	DYX59	WYX09	0.0408523	0.0408523	0.00521201	7.83811
	DYS74	DYX11	WYX02	0.0174751	0.0174751	0.00521454	3.35124
	DYS74	DYX11	WYX16	0.00466851	0.00466851	0.00523504	0.89178
	DYS74	DYX14	WYX29	-0.0311201	-0.0311201	0.00560727	-5.54996
	DYS74	DYX15	WYX05	0.00434086	0.00434086	0.00518479	0.837231
	DYS74	DYX19	WYX29	0.0199695	0.0199695	0.00501841	3.97926
	DYS74	DYX20	WYX04	0.0207893	0.0207893	0.0050767	4.09505
	DYS74	DYX55	WYX03	-0.0308286	-0.0308286	0.0053718	-5.73896
	DYS74	DYX55	WYX29	-0.0338916	-0.0338916	0.00541483	-6.25903
	DYS74	DYX56	WYX03	0.00191001	0.00191001	0.00514176	0.37147
	DYS75	DYX15	WYX20P	0.0453744	0.0453744	0.00546587	8.30141
	DYS75	DYX15	WYX29	0.0526275	0.0526275	0.00552106	9.53215
	DYS75	DYX55	WYX15	0.0166916	0.0166916	0.00580764	2.87407
	DYS75	DYX59	WYX29	0.0537492	0.0537492	0.00541421	9.92743
	DYS77	DYX19	WYX18	0.0272288	0.0272288	0.00500411	5.44129
	DYS77	DYX56	WYX29	0.000761294	0.000761294	0.00521049	0.146108
	DYS78	DYX12	WYX01	0.0519427	0.0519427	0.00552026	9.40946
	DYS78	DYX15	WYX01	0.0530023	0.0530023	0.00559572	9.47195
	DYS78	DYX55	WYX01	0.0121848	0.0121848	0.00579631	2.10216
	DYS78	DYX55	WYX03	0.0168906	0.0168906	0.0057951	2.91465
	DYS78	DYX59	WYX17	0.0602855	0.0602855	0.00554246	10.877
	DYS94	DYX11	WYX18	0.0517733	0.0517733	0.00557147	9.29257
	DYS94	DYX12	WYX04	0.0487192	0.0487192	0.00569096	8.56081
	DYS94	DYX55	WYX05	0.0105629	0.0105629	0.00568825	1.85696
	DYS96	DYX11	WYX04	-0.00193149	-0.00193149	0.00513926	-0.37583
	DYS96	DYX14	WYX15	-0.0354	-0.0354	0.0054765	-6.46399
	DYS96	DYX55	WYX17	-0.0432798	-0.0432798	0.00538735	-8.0336
	DYS97	DYX55	WYX05	-0.0150662	-0.0150662	0.00561308	-2.68413
	DYS99	DYX12	WYX05	0.0385134	0.0385134	0.00547246	7.03768
	DYS99	DYX14	WYX04	-0.00700976	-0.00700976	0.00560666	-1.25025
	DYS99	DYX20	WYX18	0.0433375	0.0433375	0.00522577	8.29304
	DYS99	DYX55	WYX15	-0.0118241	-0.0118241	0.00544376	-2.17205
	DYS99	DYX55	WYX31	-0.016919	-0.016919	0.00551321	-3.06881
	DYS13	DYX15	WYX01	0.0456496	0.0456496	0.00552361	8.26445
	DYS13	DYX56	WYX02	0.0321087	0.0321087	0.00562635	5.70684
	DYS100	DYX15	WYX17	0.0190536	0.0190536	0.00532119	3.58071
	DYS100	DYX19	WYX03	0.0214472	0.0214472	0.00502385	4.26907
	DYS101	DYX12	WYX29	0.0398885	0.0398885	0.00560874	7.11185
	DYS101	DYX20	WYX04	0.0474885	0.0474885	0.00540813	8.78094
	DYS101	DYX20	WYX20P	0.052533	0.052533	0.00544153	9.65409
	DYS101	DYX56	WYX03	0.0328537	0.0328537	0.00563755	5.82765
	DYS32	DYX14	WYX02	-0.00967256	-0.00967256	0.00549042	-1.76172
	DYS32	DYX15	WYX02	0.0225288	0.0225288	0.00518319	4.34651
	DYS32	DYX19	WYX02	0.0295273	0.0295273	0.00518544	5.69428
	DYS32	DYX55	WYX02	-0.0190422	-0.0190422	0.00554513	-3.43404
	DYS32	DYX59	WYX29	0.0234604	0.0234604	0.00528867	4.43598
	DYS33	DYX55	WYX20P	0.00855786	0.00855786	0.00577758	1.48122
	DYS33	DYX56	WYX18	0.0311386	0.0311386	0.00553856	5.62215
	DYS33	DYX59	WYX04	0.0490006	0.0490006	0.00542606	9.03061
	DYS34	DYX14	WYX01	-0.00859797	-0.00859797	0.00547436	-1.57059
	DYS34	DYX19	WYX16	0.042657	0.042657	0.00511528	8.33914
	DYS34	DYX59	WYX02	0.0299474	0.0299474	0.00522006	5.737
	DYS35	DYX11	WYX31	0.031519	0.031519	0.00535242	5.88874
	DYS35	DYX20	WYX01	0.0521829	0.0521829	0.00519308	10.0486
	DYS36	DYX11	WYX04	0.0293997	0.0293997	0.00529455	5.55284
	DYS36	DYX55	WYX05	-0.0125309	-0.0125309	0.0054439	-2.30182
	DYS36	DYX55	WYX18	-0.0136718	-0.0136718	0.00540299	-2.53042
	DYS36	DYX56	WYX03	0.0151736	0.0151736	0.00531392	2.85544
	DYS37	DYX11	WYX16	0.0455498	0.0455498	0.00537499	8.47439
	DYS37	DYX11	WYX20P	0.0484475	0.0484475	0.00531517	9.11496
	DYS37	DYX20	WYX01	0.0545318	0.0545318	0.00528281	10.3225
	DYS37	DYX59	WYX09	0.0457344	0.0457344	0.00542353	8.4326
	DYS38	DYX55	WYX02	-0.0204034	-0.0204034	0.00550162	-3.70862
	DYS38	DYX55	WYX29	-0.0178916	-0.0178916	0.00549266	-3.25736
(TZ,GS;W,Outgroup)	DYG01	DYG53	WYX01	0.0581161	0.0581161	0.00581499	9.99419
	DYG01	DYG53	WYX18	0.0560203	0.0560203	0.00588028	9.52682
	DYG01	DYG45	WYX17	0.0317195	0.0317195	0.00592734	5.35139
	DYG01	DYG45	WYX18	0.0334072	0.0334072	0.00594471	5.61966
	DYG01	DYG45	WYX20P	0.0345725	0.0345725	0.00594202	5.81832
	DYG01	DYG45	WYX29	0.0353886	0.0353886	0.00599858	5.8995
	DYG01	DYG45	WYX31	0.0325975	0.0325975	0.00592354	5.50305
	DYG01	DYG53	WYX20P	0.0540515	0.0540515	0.00587686	9.19734
	DYG03	DYG64	WYX01	0.0116741	0.0116741	0.00567306	2.05782
	DYG03	DYG64	WYX02	0.00364697	0.00364697	0.00570817	0.638903
	DYG01	DYG63	WYX02	0.0226793	0.0226793	0.00599621	3.78228
	DYG04	DYG45	WYX02	0.0366948	0.0366948	0.00617571	5.94178
	DYG04	DYG45	WYX03	0.0295667	0.0295667	0.00618091	4.78355
	DYG04	DYG45	WYX04	0.035859	0.035859	0.00613506	5.84493
	DYG04	DYG45	WYX05	0.0325408	0.0325408	0.00616186	5.281
	DYG04	DYG45	WYX09	0.0257391	0.0257391	0.006154	4.1825
	DYG04	DYG45	WYX15	0.0323521	0.0323521	0.00613122	5.27661
	DYG04	DYG45	WYX16	0.0292799	0.0292799	0.00618522	4.73385
	DYG04	DYG45	WYX17	0.0383365	0.0383365	0.00614573	6.2379
	DYG04	DYG45	WYX18	0.0393121	0.0393121	0.00614211	6.40043
	DYG04	DYG45	WYX20P	0.0394196	0.0394196	0.00610607	6.4558
	DYG04	DYG45	WYX29	0.0357068	0.0357068	0.00614747	5.80837
	DYG04	DYG45	WYX31	0.0383218	0.0383218	0.0061513	6.22987
	DYG01	DYG63	WYX09	0.0169304	0.0169304	0.00604834	2.79917
	DYG01	DYG63	WYX18	0.0235571	0.0235571	0.00591922	3.97977
	DYG05	DYG45	WYX01	0.0327071	0.0327071	0.00611325	5.35021
	DYG05	DYG45	WYX02	0.0372127	0.0372127	0.00611499	6.08549
	DYG05	DYG45	WYX03	0.0245089	0.0245089	0.00608701	4.02643
	DYG05	DYG45	WYX04	0.0358769	0.0358769	0.00609779	5.88359
	DYG05	DYG45	WYX05	0.0325384	0.0325384	0.00611936	5.31729
	DYG05	DYG45	WYX09	0.0303979	0.0303979	0.00613062	4.95837
	DYG05	DYG45	WYX15	0.0338668	0.0338668	0.00608013	5.57008
	DYG05	DYG45	WYX16	0.0304589	0.0304589	0.00609026	5.00125
	DYG05	DYG45	WYX17	0.0316073	0.0316073	0.00606689	5.2098
	DYG05	DYG45	WYX18	0.0332154	0.0332154	0.00606717	5.47461
	DYG05	DYG45	WYX20P	0.0292757	0.0292757	0.00610955	4.79179
	DYG05	DYG45	WYX29	0.0324621	0.0324621	0.00611483	5.30875
	DYG05	DYG45	WYX31	0.0367025	0.0367025	0.0060119	6.10499
	DYG01	DYG64	WYX01	0.0127423	0.0127423	0.00591835	2.15301
	DYG01	DYG64	WYX05	0.0209274	0.0209274	0.00598359	3.49746
	DYG01	DYG64	WYX17	0.00872952	0.00872952	0.00596609	1.46319
	DYG01	DYG64	WYX31	0.012691	0.012691	0.00599707	2.11621
	DYG09	DYG45	WYX01	0.0013723	0.0013723	0.00565053	0.242861
	DYG09	DYG45	WYX02	-0.00555515	-0.00555515	0.0057039	-0.973921
	DYG09	DYG45	WYX03	-0.00414115	-0.00414115	0.00573051	-0.722649
	DYG09	DYG45	WYX04	0.0008273	0.0008273	0.00573261	0.144315
	DYG09	DYG45	WYX05	0.00172835	0.00172835	0.00564276	0.306295
	DYG09	DYG45	WYX09	-0.00589495	-0.00589495	0.00568252	-1.03738
	DYG09	DYG45	WYX15	-0.0018039	-0.0018039	0.00577369	-0.312435
	DYG09	DYG45	WYX16	-0.00423525	-0.00423525	0.00568184	-0.745401
	DYG09	DYG45	WYX17	-0.00195883	-0.00195883	0.00566234	-0.34594
	DYG09	DYG45	WYX18	-0.00176527	-0.00176527	0.00569404	-0.310021
	DYG09	DYG45	WYX20P	-0.00273146	-0.00273146	0.00569366	-0.479738
	DYG09	DYG45	WYX29	0.00220815	0.00220815	0.00572892	0.385439
	DYG09	DYG45	WYX31	0.00322069	0.00322069	0.00572044	0.563015
	DYG01	DYG67	WYX04	0.0427839	0.0427839	0.00584617	7.31827
	DYG01	DYG67	WYX05	0.0413494	0.0413494	0.00586575	7.04929
	DYG01	DYG67	WYX16	0.0384364	0.0384364	0.0058252	6.59831
	DYG01	DYG67	WYX29	0.0386142	0.0386142	0.0059107	6.53293
	DYG01	DYG67	WYX31	0.036223	0.036223	0.00576128	6.28732
	DYG02	DYG63	WYX01	0.0418458	0.0418458	0.00611035	6.84835
	DYG01	DYG53	WYX09	0.0545978	0.0545978	0.00587558	9.29233
	DYG02	DYG63	WYX02	0.0432048	0.0432048	0.00621905	6.94716
	DYG02	DYG63	WYX03	0.0433785	0.0433785	0.00604768	7.17274
	DYG02	DYG63	WYX04	0.0458385	0.0458385	0.00611095	7.50105
	DYG02	DYG63	WYX05	0.0434181	0.0434181	0.00617104	7.03579
	DYG02	DYG63	WYX09	0.0424785	0.0424785	0.00607941	6.98727
	DYG02	DYG63	WYX15	0.0382866	0.0382866	0.00612902	6.24678
	DYG02	DYG63	WYX16	0.0360141	0.0360141	0.00617127	5.83577
	DYG02	DYG63	WYX17	0.041066	0.041066	0.00615859	6.66809
	DYG02	DYG63	WYX18	0.0439006	0.0439006	0.00608062	7.21977
	DYG02	DYG63	WYX20P	0.0333759	0.0333759	0.00614123	5.43473
	DYG02	DYG63	WYX29	0.0390795	0.0390795	0.00614543	6.35912
	DYG02	DYG63	WYX31	0.0460942	0.0460942	0.00616375	7.47827
	DYG02	DYG64	WYX01	0.0350502	0.0350502	0.00605456	5.78906
	DYG02	DYG64	WYX02	0.0379992	0.0379992	0.00606391	6.26645
	DYG02	DYG64	WYX03	0.031162	0.031162	0.00605055	5.15026
	DYG02	DYG64	WYX04	0.038328	0.038328	0.00610922	6.27379
	DYG02	DYG64	WYX05	0.0446934	0.0446934	0.00605445	7.38191
	DYG02	DYG64	WYX09	0.039018	0.039018	0.00610149	6.39483
	DYG02	DYG64	WYX15	0.0396126	0.0396126	0.00610277	6.49091
	DYG02	DYG64	WYX16	0.0366073	0.0366073	0.00609866	6.00251
	DYG02	DYG64	WYX17	0.0349334	0.0349334	0.00607849	5.74706
	DYG02	DYG64	WYX18	0.0375443	0.0375443	0.00606739	6.18788
	DYG02	DYG64	WYX20P	0.0352984	0.0352984	0.00604251	5.84169
	DYG02	DYG64	WYX29	0.0388179	0.0388179	0.00608431	6.38
	DYG02	DYG64	WYX31	0.0360538	0.0360538	0.00604079	5.9684
	DYG02	DYG67	WYX01	0.0688997	0.0688997	0.00596802	11.5448
	DYG02	DYG67	WYX02	0.0714191	0.0714191	0.00593134	12.041
	DYG02	DYG67	WYX03	0.0724904	0.0724904	0.00585938	12.3717
	DYG02	DYG67	WYX04	0.0726324	0.0726324	0.00594116	12.2253
	DYG02	DYG67	WYX05	0.0716307	0.0716307	0.00591454	12.111
	DYG02	DYG67	WYX09	0.0695693	0.0695693	0.00594278	11.7065
	DYG02	DYG67	WYX15	0.0679275	0.0679275	0.00589148	11.5298
	DYG02	DYG67	WYX16	0.0741133	0.0741133	0.00591011	12.5401
	DYG02	DYG67	WYX17	0.0736014	0.0736014	0.00596151	12.3461
	DYG02	DYG67	WYX18	0.0660154	0.0660154	0.00594383	11.1066
	DYG02	DYG67	WYX20P	0.0688743	0.0688743	0.00588117	11.711
	DYG02	DYG67	WYX29	0.0682242	0.0682242	0.00594135	11.4829
	DYG02	DYG67	WYX31	0.0721803	0.0721803	0.00597821	12.0739
	DYG02	DYG45	WYX01	0.0493397	0.0493397	0.00611331	8.07086
	DYG02	DYG45	WYX02	0.0519811	0.0519811	0.0061322	8.47675
	DYG02	DYG45	WYX03	0.045269	0.045269	0.0060662	7.46249
	DYG02	DYG45	WYX04	0.0520586	0.0520586	0.00616716	8.44126
	DYG02	DYG45	WYX05	0.0497244	0.0497244	0.00607439	8.18591
	DYG02	DYG45	WYX09	0.043433	0.043433	0.00608555	7.13707
	DYG02	DYG45	WYX15	0.0499497	0.0499497	0.00618623	8.07433
	DYG02	DYG45	WYX16	0.0438274	0.0438274	0.00609134	7.19503
	DYG02	DYG45	WYX17	0.0506672	0.0506672	0.00608825	8.32213
	DYG02	DYG45	WYX18	0.0456751	0.0456751	0.00606219	7.53442
	DYG02	DYG45	WYX20P	0.0472888	0.0472888	0.00605646	7.80798
	DYG02	DYG45	WYX29	0.0460867	0.0460867	0.00616735	7.47269
	DYG02	DYG45	WYX31	0.0561036	0.0561036	0.00610667	9.18728
	DYG01	DYG53	WYX15	0.0602376	0.0602376	0.00589986	10.21
(TZ,QH;W,Outgroup)	DYG01	DYQ57	WYX01	0.0567162	0.0567162	0.00578208	9.80898
	DYG01	DYQ57	WYX02	0.0525672	0.0525672	0.00585695	8.9752
	DYG01	DYQ57	WYX03	0.0500467	0.0500467	0.00585317	8.55036
	DYG01	DYQ57	WYX04	0.0592704	0.0592704	0.00583506	10.1576
	DYG01	DYQ57	WYX05	0.0471086	0.0471086	0.00584638	8.05773
	DYG01	DYQ57	WYX09	0.0491886	0.0491886	0.00593177	8.29239
	DYG01	DYQ57	WYX15	0.0468914	0.0468914	0.00584738	8.01921
	DYG01	DYQ57	WYX16	0.0495532	0.0495532	0.00583183	8.49701
	DYG01	DYQ57	WYX17	0.0556832	0.0556832	0.00588306	9.46499
	DYG01	DYQ57	WYX18	0.0454075	0.0454075	0.00582689	7.79276
	DYG01	DYQ57	WYX20P	0.0491959	0.0491959	0.00580218	8.47887
	DYG01	DYQ57	WYX29	0.0494977	0.0494977	0.00582918	8.49136
	DYG01	DYQ57	WYX31	0.0464847	0.0464847	0.00585207	7.94329
	DYG01	DYQ60	WYX01	0.0223931	0.0223931	0.00590284	3.79361
	DYG04	DYQ57	WYX01	0.0619775	0.0619775	0.00579918	10.6873
	DYG04	DYQ57	WYX02	0.0618374	0.0618374	0.00577912	10.7001
	DYG04	DYQ57	WYX03	0.0568424	0.0568424	0.00583317	9.74469
	DYG04	DYQ57	WYX04	0.0577226	0.0577226	0.00583278	9.89624
	DYG04	DYQ57	WYX05	0.0522803	0.0522803	0.00584	8.95211
	DYG04	DYQ57	WYX09	0.0563842	0.0563842	0.00584578	9.64528
	DYG04	DYQ57	WYX15	0.0573043	0.0573043	0.00583252	9.82496
	DYG04	DYQ57	WYX16	0.0534255	0.0534255	0.00581633	9.18543
	DYG04	DYQ57	WYX17	0.0634805	0.0634805	0.00580455	10.9363
	DYG04	DYQ57	WYX18	0.0583129	0.0583129	0.00583137	9.99986
	DYG04	DYQ57	WYX20P	0.0598078	0.0598078	0.0058198	10.2766
	DYG04	DYQ57	WYX29	0.0624704	0.0624704	0.00584778	10.6828
	DYG04	DYQ57	WYX31	0.0554762	0.0554762	0.00582238	9.52809
	DYG04	DYQ60	WYX01	0.0253396	0.0253396	0.00610761	4.14885
	DYG04	DYQ60	WYX02	0.0231914	0.0231914	0.00615827	3.76589
	DYG04	DYQ60	WYX03	0.0264686	0.0264686	0.00615088	4.30322
	DYG04	DYQ60	WYX04	0.0277562	0.0277562	0.00611926	4.53587
	DYG04	DYQ60	WYX05	0.0266745	0.0266745	0.00616493	4.32681
	DYG04	DYQ60	WYX09	0.0298493	0.0298493	0.00608173	4.90803
	DYG04	DYQ60	WYX15	0.0351434	0.0351434	0.00611378	5.74823
	DYG04	DYQ60	WYX16	0.0225045	0.0225045	0.0061119	3.68208
	DYG04	DYQ60	WYX17	0.0291391	0.0291391	0.00607674	4.79518
	DYG04	DYQ60	WYX18	0.0222069	0.0222069	0.00615779	3.6063
	DYG04	DYQ60	WYX20P	0.0318205	0.0318205	0.00611483	5.20383
	DYG04	DYQ60	WYX29	0.0308289	0.0308289	0.006107	5.04812
	DYG04	DYQ60	WYX31	0.0213441	0.0213441	0.00617774	3.45501
	DYG05	DYQ24	WYX01	0.0538089	0.0538089	0.00587531	9.15847
	DYG05	DYQ24	WYX02	0.0549294	0.0549294	0.00586119	9.37171
	DYG05	DYQ24	WYX03	0.0508434	0.0508434	0.00595229	8.54181
	DYG05	DYQ24	WYX04	0.0528071	0.0528071	0.00588363	8.97526
	DYG05	DYQ24	WYX05	0.0484832	0.0484832	0.00591737	8.19338
	DYG05	DYQ24	WYX09	0.0494096	0.0494096	0.00589868	8.37638
	DYG05	DYQ24	WYX15	0.0461233	0.0461233	0.00593095	7.77671
	DYG05	DYQ24	WYX16	0.0421841	0.0421841	0.00586256	7.19552
	DYG05	DYQ24	WYX17	0.0498822	0.0498822	0.00589988	8.45478
	DYG05	DYQ24	WYX18	0.04634	0.04634	0.00590313	7.85007
	DYG05	DYQ24	WYX20P	0.0495514	0.0495514	0.00586505	8.44858
	DYG05	DYQ24	WYX29	0.0541567	0.0541567	0.00596717	9.07578
	DYG05	DYQ24	WYX31	0.0508566	0.0508566	0.00590605	8.61093
	DYG05	DYQ25	WYX01	0.0203171	0.0203171	0.00602404	3.37268
	DYG05	DYQ25	WYX02	0.0250196	0.0250196	0.00602322	4.15386
	DYG05	DYQ25	WYX03	0.0127092	0.0127092	0.00594579	2.13752
	DYG05	DYQ25	WYX04	0.0252945	0.0252945	0.00601827	4.20295
	DYG05	DYQ25	WYX05	0.0248054	0.0248054	0.00605894	4.09401
	DYG05	DYQ25	WYX09	0.0239711	0.0239711	0.00597975	4.00871
	DYG05	DYQ25	WYX15	0.0135861	0.0135861	0.00600222	2.26351
	DYG05	DYQ25	WYX16	0.0216542	0.0216542	0.00602894	3.59172
	DYG05	DYQ25	WYX17	0.0234846	0.0234846	0.005977	3.92916
	DYG05	DYQ25	WYX18	0.0208396	0.0208396	0.0059965	3.47529
	DYG05	DYQ25	WYX20P	0.0229604	0.0229604	0.00599599	3.8293
	DYG05	DYQ25	WYX29	0.0211929	0.0211929	0.00603028	3.51441
	DYG05	DYQ25	WYX31	0.0237481	0.0237481	0.00588058	4.03839
	DYG05	DYQ30	WYX01	0.0544357	0.0544357	0.00577994	9.41805
	DYG05	DYQ30	WYX02	0.0595308	0.0595308	0.00574825	10.3563
	DYG05	DYQ30	WYX03	0.0501484	0.0501484	0.00584076	8.58593
	DYG05	DYQ30	WYX04	0.0566844	0.0566844	0.00578959	9.79075
	DYG05	DYQ30	WYX05	0.0551387	0.0551387	0.00573947	9.60693
	DYG05	DYQ30	WYX09	0.0543875	0.0543875	0.00581707	9.34964
	DYG05	DYQ30	WYX15	0.0544388	0.0544388	0.00580855	9.37218
	DYG05	DYQ30	WYX16	0.0510556	0.0510556	0.00579984	8.80293
	DYG05	DYQ30	WYX17	0.0545097	0.0545097	0.00579154	9.41196
	DYG05	DYQ30	WYX18	0.0537843	0.0537843	0.00573039	9.3858
	DYG05	DYQ30	WYX20P	0.0511695	0.0511695	0.00579483	8.83019
	DYG05	DYQ30	WYX29	0.0441219	0.0441219	0.00575102	7.67203
	DYG05	DYQ30	WYX31	0.0533474	0.0533474	0.0057249	9.31849
	DYG05	DYQ57	WYX01	0.0564623	0.0564623	0.00577309	9.78025
	DYG05	DYQ57	WYX02	0.0570783	0.0570783	0.00578264	9.87063
	DYG05	DYQ57	WYX03	0.0436829	0.0436829	0.00576932	7.57158
	DYG05	DYQ57	WYX04	0.0529231	0.0529231	0.00572534	9.24366
	DYG05	DYQ57	WYX05	0.0552843	0.0552843	0.00585579	9.44095
	DYG05	DYQ57	WYX09	0.0531945	0.0531945	0.0057599	9.23532
	DYG05	DYQ57	WYX15	0.051192	0.051192	0.00580469	8.81909
	DYG05	DYQ57	WYX16	0.0477467	0.0477467	0.00572749	8.33642
	DYG05	DYQ57	WYX17	0.0508291	0.0508291	0.00570366	8.91167
	DYG05	DYQ57	WYX18	0.0485572	0.0485572	0.00578864	8.38836
	DYG05	DYQ57	WYX20P	0.0515381	0.0515381	0.0058478	8.81324
	DYG05	DYQ57	WYX29	0.0564624	0.0564624	0.00588502	9.59425
	DYG05	DYQ57	WYX31	0.0536418	0.0536418	0.00581137	9.2305
	DYG07	DYQ57	WYX18	0.0348898	0.0348898	0.00550894	6.3333
	DYG07	DYQ57	WYX20P	0.03566	0.03566	0.00556489	6.40804
	DYG07	DYQ57	WYX29	0.0376938	0.0376938	0.00560713	6.72247
	DYG07	DYQ57	WYX31	0.0293522	0.0293522	0.00555636	5.28262
	DYG07	DYQ60	WYX01	0.0128206	0.0128206	0.00587821	2.18104
	DYG07	DYQ60	WYX02	0.0072802	0.0072802	0.00591584	1.23063
	DYG07	DYQ60	WYX03	0.0103933	0.0103933	0.00590487	1.76013
	DYG07	DYQ60	WYX04	0.0129992	0.0129992	0.00592038	2.19567
	DYG07	DYQ60	WYX05	0.0116101	0.0116101	0.00593406	1.95652
	DYG07	DYQ60	WYX09	0.0166129	0.0166129	0.00585862	2.83563
	DYG07	DYQ60	WYX15	0.0212906	0.0212906	0.00589269	3.61305
	DYG07	DYQ60	WYX16	0.0102067	0.0102067	0.00597264	1.70891
	DYG07	DYQ60	WYX17	0.0118762	0.0118762	0.00589557	2.01443
	DYG07	DYQ60	WYX18	0.00334292	0.00334292	0.00592223	0.564469
	DYG07	DYQ60	WYX20P	0.0169878	0.0169878	0.00590961	2.8746
	DYG07	DYQ60	WYX29	0.013574	0.013574	0.00593742	2.28617
	DYG07	DYQ60	WYX31	0.00185245	0.00185245	0.00590943	0.313474
	DYG09	DYQ57	WYX01	0.0238733	0.0238733	0.00553425	4.31374
	DYG09	DYQ57	WYX02	0.0246747	0.0246747	0.00557408	4.42668
	DYG09	DYQ57	WYX03	0.0283518	0.0283518	0.00555802	5.10106
	DYG09	DYQ57	WYX04	0.0302262	0.0302262	0.00557658	5.42021
	DYG09	DYQ57	WYX05	0.0242254	0.0242254	0.00549707	4.40697
	DYG09	DYQ57	WYX09	0.0209185	0.0209185	0.00554257	3.77415
	DYG09	DYQ57	WYX15	0.023474	0.023474	0.00560434	4.18854
	DYG09	DYQ57	WYX16	0.0215377	0.0215377	0.00549673	3.91827
	DYG09	DYQ57	WYX17	0.0257811	0.0257811	0.00549072	4.6954
	DYG09	DYQ57	WYX18	0.0166543	0.0166543	0.00554418	3.00393
	DYG09	DYQ57	WYX20P	0.0232613	0.0232613	0.00556263	4.18171
	DYG09	DYQ57	WYX29	0.0271146	0.0271146	0.00558738	4.85283
	DYG09	DYQ57	WYX31	0.0204241	0.0204241	0.0055756	3.66313
	DYG09	DYQ60	WYX01	-0.00813738	-0.00813738	0.00595838	-1.3657
	DYG09	DYQ60	WYX02	-0.0142126	-0.0142126	0.00594624	-2.39019
	DYG09	DYQ60	WYX03	-0.00503872	-0.00503872	0.00595231	-0.846514
	DYG09	DYQ60	WYX04	0.00239512	0.00239512	0.00602825	0.397317
	DYG09	DYQ60	WYX05	-0.00537156	-0.00537156	0.00590613	-0.909488
	DYG09	DYQ60	WYX09	0.00040927	0.00040927	0.00597767	0.0684665
	DYG09	DYQ60	WYX15	-0.00173011	-0.00173011	0.0060293	-0.28695
	DYG09	DYQ60	WYX16	-0.00697133	-0.00697133	0.00604162	-1.15389
	DYG09	DYQ60	WYX17	-0.00396855	-0.00396855	0.00597015	-0.664732
	DYG09	DYQ60	WYX18	-0.0142182	-0.0142182	0.00601539	-2.36364
	DYG09	DYQ60	WYX20P	-0.00634145	-0.00634145	0.00600443	-1.05613
	DYG09	DYQ60	WYX29	-0.00471618	-0.00471618	0.00598505	-0.787993
	DYG09	DYQ60	WYX31	-0.015536	-0.015536	0.00601928	-2.58104
	DYG01	DYQ24	WYX16	0.04509	0.04509	0.00573738	7.859
	DYG01	DYQ24	WYX17	0.0445151	0.0445151	0.00568685	7.82773
	DYG01	DYQ24	WYX18	0.0439712	0.0439712	0.00573235	7.6707
	DYG01	DYQ24	WYX20P	0.0464747	0.0464747	0.00566436	8.20475
	DYG02	DYQ24	WYX01	0.0764211	0.0764211	0.00593338	12.8799
	DYG02	DYQ24	WYX02	0.0727247	0.0727247	0.00590503	12.3157
	DYG01	DYQ24	WYX29	0.0479143	0.0479143	0.00579257	8.27168
	DYG02	DYQ24	WYX03	0.0716717	0.0716717	0.00591954	12.1076
	DYG02	DYQ24	WYX04	0.0747519	0.0747519	0.00590756	12.6536
	DYG02	DYQ24	WYX05	0.0718473	0.0718473	0.0059411	12.0933
	DYG02	DYQ24	WYX09	0.0732869	0.0732869	0.00592458	12.37
	DYG02	DYQ24	WYX15	0.0763297	0.0763297	0.00597524	12.7743
	DYG02	DYQ24	WYX16	0.0679466	0.0679466	0.00597036	11.3806
	DYG02	DYQ24	WYX17	0.0722522	0.0722522	0.00592291	12.1988
	DYG02	DYQ24	WYX18	0.0692846	0.0692846	0.0059425	11.6592
	DYG02	DYQ24	WYX20P	0.0748798	0.0748798	0.0058632	12.7711
	DYG02	DYQ24	WYX29	0.0742515	0.0742515	0.00590837	12.5672
	DYG01	DYQ24	WYX31	0.0405121	0.0405121	0.00570602	7.0999
	DYG02	DYQ24	WYX31	0.07315	0.07315	0.00592159	12.3531
	DYG02	DYQ25	WYX01	0.0503047	0.0503047	0.00598804	8.40087
	DYG02	DYQ25	WYX02	0.0532582	0.0532582	0.00602807	8.83503
	DYG02	DYQ25	WYX03	0.0550433	0.0550433	0.00602839	9.13069
	DYG02	DYQ25	WYX04	0.0482013	0.0482013	0.0060386	7.98221
	DYG02	DYQ25	WYX05	0.0575918	0.0575918	0.00603408	9.54441
	DYG02	DYQ25	WYX09	0.0518347	0.0518347	0.00602994	8.59623
	DYG02	DYQ25	WYX15	0.0461937	0.0461937	0.00600182	7.69662
	DYG02	DYQ25	WYX16	0.0548469	0.0548469	0.00604166	9.07812
	DYG02	DYQ25	WYX17	0.0510843	0.0510843	0.00597185	8.55419
	DYG01	DYQ25	WYX01	0.0272668	0.0272668	0.00577334	4.72289
	DYG02	DYQ25	WYX18	0.0554712	0.0554712	0.00600904	9.2313
	DYG02	DYQ25	WYX20P	0.0454544	0.0454544	0.00605171	7.51101
	DYG02	DYQ25	WYX29	0.0533521	0.0533521	0.00604327	8.82835
	DYG02	DYQ25	WYX31	0.0584664	0.0584664	0.00603629	9.68582
	DYG02	DYQ30	WYX01	0.076343	0.076343	0.00587763	12.9887
	DYG02	DYQ30	WYX02	0.0776643	0.0776643	0.00581989	13.3446
	DYG02	DYQ30	WYX03	0.0732261	0.0732261	0.00585346	12.5099
	DYG02	DYQ30	WYX04	0.0755048	0.0755048	0.00585253	12.9012
	DYG02	DYQ30	WYX05	0.0845741	0.0845741	0.00585943	14.4338
	DYG02	DYQ30	WYX09	0.0691909	0.0691909	0.0058381	11.8516
	DYG01	DYQ25	WYX02	0.024425	0.024425	0.0058088	4.20482
	DYG02	DYQ30	WYX15	0.0739597	0.0739597	0.00586283	12.615
	DYG02	DYQ30	WYX16	0.0744907	0.0744907	0.00583435	12.7676
	DYG02	DYQ30	WYX17	0.0745072	0.0745072	0.0059112	12.6044
	DYG02	DYQ30	WYX18	0.0760873	0.0760873	0.00587787	12.9447
	DYG02	DYQ30	WYX20P	0.0711763	0.0711763	0.00581692	12.2361
	DYG02	DYQ30	WYX29	0.0676447	0.0676447	0.00590275	11.4599
	DYG02	DYQ30	WYX31	0.0767062	0.0767062	0.00585175	13.1082
	DYG01	DYQ25	WYX03	0.0233017	0.0233017	0.00587014	3.96952
	DYG01	DYQ25	WYX04	0.0259511	0.0259511	0.00575032	4.51298
	DYG02	DYQ57	WYX01	0.0860593	0.0860593	0.00587375	14.6515
	DYG02	DYQ57	WYX02	0.0796754	0.0796754	0.00590852	13.4848
	DYG02	DYQ57	WYX03	0.0726724	0.0726724	0.00591099	12.2944
	DYG02	DYQ57	WYX04	0.0758792	0.0758792	0.00587875	12.9074
	DYG02	DYQ57	WYX05	0.0749766	0.0749766	0.00591055	12.6852
	DYG02	DYQ57	WYX09	0.0800581	0.0800581	0.00592987	13.5008
	DYG02	DYQ57	WYX15	0.076478	0.076478	0.00592037	12.9178
	DYG02	DYQ57	WYX16	0.0741318	0.0741318	0.00589531	12.5747
	DYG02	DYQ57	WYX17	0.0775199	0.0775199	0.00591569	13.1041
	DYG02	DYQ57	WYX18	0.0699264	0.0699264	0.0059029	11.8461
	DYG01	DYQ25	WYX05	0.0293293	0.0293293	0.00578426	5.07054
	DYG02	DYQ57	WYX20P	0.0709691	0.0709691	0.00593473	11.9583
	DYG02	DYQ57	WYX29	0.0717523	0.0717523	0.0059608	12.0374
	DYG02	DYQ57	WYX31	0.0712445	0.0712445	0.00591796	12.0387
	DYG02	DYQ60	WYX01	0.0353777	0.0353777	0.00615699	5.74594
	DYG02	DYQ60	WYX02	0.0372265	0.0372265	0.00616972	6.03375
	DYG02	DYQ60	WYX03	0.0391026	0.0391026	0.00608854	6.42234
	DYG02	DYQ60	WYX04	0.0422503	0.0422503	0.00613977	6.88141
	DYG02	DYQ60	WYX05	0.0405663	0.0405663	0.00613003	6.61764
	DYG02	DYQ60	WYX09	0.0426794	0.0426794	0.00610243	6.99383
	DYG02	DYQ60	WYX15	0.0437216	0.0437216	0.00608021	7.1908
	DYG01	DYQ25	WYX09	0.0198872	0.0198872	0.00584146	3.40449
	DYG02	DYQ60	WYX16	0.0368889	0.0368889	0.00612614	6.02156
	DYG02	DYQ60	WYX17	0.0414147	0.0414147	0.00609604	6.79371
	DYG02	DYQ60	WYX18	0.0347624	0.0347624	0.00614965	5.65275
	DYG02	DYQ60	WYX20P	0.0430875	0.0430875	0.0061304	7.02849
	DYG02	DYQ60	WYX29	0.0398194	0.0398194	0.00611287	6.51404
	DYG02	DYQ60	WYX31	0.0387554	0.0387554	0.00610907	6.34391
	DYG01	DYQ25	WYX15	0.0181042	0.0181042	0.00579583	3.12366
	DYG01	DYQ25	WYX16	0.025778	0.025778	0.00578804	4.45367
	DYG01	DYQ25	WYX17	0.0202598	0.0202598	0.00577325	3.50926
	DYG01	DYQ25	WYX18	0.027169	0.027169	0.00582497	4.66423
	DYG01	DYQ25	WYX20P	0.0208468	0.0208468	0.00575662	3.62136
(TZ,SC;W,Outgroup)	DYG02	DYS78	WYX29	0.032454	0.032454	0.00608193	5.33613
	DYG02	DYS78	WYX31	0.0387768	0.0387768	0.00609327	6.36387
	DYG02	DYS94	WYX01	0.0429834	0.0429834	0.00642569	6.68931
	DYG02	DYS94	WYX02	0.0406354	0.0406354	0.00638712	6.36209
	DYG02	DYS94	WYX03	0.0420107	0.0420107	0.00644561	6.51772
	DYG02	DYS94	WYX04	0.0426482	0.0426482	0.00637443	6.69051
	DYG02	DYS94	WYX05	0.0508228	0.0508228	0.00638115	7.96452
	DYG02	DYS94	WYX09	0.0442263	0.0442263	0.00637817	6.93401
	DYG02	DYS94	WYX15	0.0396985	0.0396985	0.00641706	6.18639
	DYG02	DYS94	WYX16	0.041734	0.041734	0.0063446	6.57788
	DYG02	DYS94	WYX17	0.0482382	0.0482382	0.0063346	7.61503
	DYG02	DYS94	WYX18	0.041758	0.041758	0.00636411	6.56148
	DYG02	DYS94	WYX20P	0.0391507	0.0391507	0.00634071	6.17451
	DYG02	DYS94	WYX29	0.0386944	0.0386944	0.00643167	6.01624
	DYG02	DYS94	WYX31	0.0546723	0.0546723	0.00645044	8.47575
	DYG02	DYS96	WYX01	0.0895851	0.0895851	0.00597538	14.9924
	DYG02	DYS96	WYX02	0.0896665	0.0896665	0.00603585	14.8557
	DYG02	DYS96	WYX03	0.0861603	0.0861603	0.00594599	14.4905
	DYG02	DYS96	WYX04	0.0930551	0.0930551	0.00598453	15.5493
	DYG02	DYS96	WYX05	0.0896968	0.0896968	0.00599175	14.97
	DYG02	DYS96	WYX09	0.0922671	0.0922671	0.00596097	15.4785
	DYG02	DYS96	WYX15	0.0966097	0.0966097	0.00602441	16.0364
	DYG02	DYS96	WYX16	0.0932402	0.0932402	0.00598788	15.5715
	DYG02	DYS96	WYX17	0.0848362	0.0848362	0.005999	14.1417
	DYG02	DYS96	WYX18	0.0871477	0.0871477	0.00600416	14.5146
	DYG02	DYS96	WYX20P	0.085345	0.085345	0.00597963	14.2726
	DYG02	DYS96	WYX29	0.0851355	0.0851355	0.00605392	14.0629
	DYG02	DYS96	WYX31	0.0870574	0.0870574	0.00598433	14.5475
	DYG02	DYS97	WYX01	0.0666508	0.0666508	0.00599834	11.1115
	DYG02	DYS97	WYX02	0.0644258	0.0644258	0.00602615	10.691
	DYG02	DYS97	WYX03	0.0738287	0.0738287	0.00605131	12.2004
	DYG02	DYS97	WYX04	0.069186	0.069186	0.00599548	11.5397
	DYG02	DYS97	WYX05	0.0693419	0.0693419	0.00597708	11.6013
	DYG02	DYS97	WYX09	0.0693755	0.0693755	0.00604138	11.4834
	DYG02	DYS97	WYX15	0.0682006	0.0682006	0.00597022	11.4235
	DYG02	DYS97	WYX16	0.06299	0.06299	0.00601494	10.4723
	DYG02	DYS97	WYX17	0.0650064	0.0650064	0.00600245	10.83
	DYG02	DYS97	WYX18	0.0609251	0.0609251	0.00599788	10.1578
	DYG02	DYS97	WYX20P	0.0652931	0.0652931	0.00600793	10.8678
	DYG02	DYS97	WYX29	0.0598122	0.0598122	0.00604299	9.89777
	DYG02	DYS97	WYX31	0.0670566	0.0670566	0.00597755	11.2181
	DYG02	DYS99	WYX01	0.0523069	0.0523069	0.00614042	8.51846
	DYG02	DYS99	WYX02	0.0609279	0.0609279	0.00620282	9.82262
	DYG02	DYS99	WYX03	0.0526122	0.0526122	0.00614393	8.56327
	DYG02	DYS99	WYX04	0.0692008	0.0692008	0.00615085	11.2506
	DYG02	DYS99	WYX05	0.0558195	0.0558195	0.00613983	9.09137
	DYG02	DYS99	WYX09	0.0593527	0.0593527	0.00611678	9.70326
	DYG02	DYS99	WYX15	0.0654564	0.0654564	0.00614642	10.6495
	DYG02	DYS99	WYX16	0.0618	0.0618	0.00610499	10.1229
	DYG02	DYS99	WYX17	0.0592435	0.0592435	0.0061198	9.68064
	DYG02	DYS99	WYX18	0.0630928	0.0630928	0.00616897	10.2274
	DYG02	DYS99	WYX20P	0.0462939	0.0462939	0.00617137	7.50139
	DYG02	DYS99	WYX29	0.0607742	0.0607742	0.00609059	9.97838
	DYG02	DYS99	WYX31	0.0595007	0.0595007	0.00614777	9.67842
	DYG02	DYS13	WYX01	0.0470462	0.0470462	0.00616362	7.63287
	DYG02	DYS13	WYX02	0.0554446	0.0554446	0.0061705	8.98542
	DYG02	DYS13	WYX03	0.0496239	0.0496239	0.0061117	8.11948
	DYG02	DYS13	WYX04	0.0547675	0.0547675	0.00614312	8.91527
	DYG02	DYS13	WYX05	0.0497171	0.0497171	0.00613349	8.10585
	DYG02	DYS13	WYX09	0.0544651	0.0544651	0.00614247	8.86697
	DYG02	DYS13	WYX15	0.046353	0.046353	0.0061493	7.53794
	DYG02	DYS13	WYX16	0.0519889	0.0519889	0.00610768	8.51205
	DYG02	DYS13	WYX17	0.0427401	0.0427401	0.00613482	6.96681
	DYG02	DYS13	WYX18	0.0511882	0.0511882	0.0061469	8.32749
	DYG02	DYS13	WYX20P	0.0492016	0.0492016	0.0061144	8.04684
	DYG02	DYS13	WYX29	0.0509814	0.0509814	0.00617911	8.2506
	DYG02	DYS13	WYX31	0.0545615	0.0545615	0.0061502	8.87149
	DYG03	DYS38	WYX29	0.0252705	0.0252705	0.00584705	4.32193
	DYG03	DYS38	WYX31	0.030708	0.030708	0.00571599	5.3723
	DYG03	DYS39	WYX01	0.0180918	0.0180918	0.00605809	2.98638
	DYG03	DYS39	WYX02	0.0121569	0.0121569	0.00598313	2.03186
	DYG03	DYS39	WYX03	0.0129003	0.0129003	0.00599061	2.15342
	DYG03	DYS39	WYX04	0.0152347	0.0152347	0.005977	2.54888
	DYG03	DYS39	WYX05	0.004431	0.004431	0.00598417	0.740453
	DYG01	DYS100	WYX20P	0.0509298	0.0509298	0.00583883	8.72262
	DYG03	DYS39	WYX09	0.0130984	0.0130984	0.00597083	2.19374
	DYG03	DYS39	WYX15	0.0164174	0.0164174	0.00599907	2.73666
	DYG03	DYS39	WYX16	0.012756	0.012756	0.00602154	2.1184
	DYG03	DYS39	WYX17	0.0176284	0.0176284	0.00596054	2.95752
	DYG03	DYS39	WYX18	0.0049131	0.0049131	0.00607431	0.808833
	DYG03	DYS39	WYX20P	0.00548489	0.00548489	0.00598499	0.916441
	DYG03	DYS39	WYX29	-0.00131353	-0.00131353	0.00606941	-0.216417
	DYG03	DYS39	WYX31	0.0162984	0.0162984	0.00593429	2.74648
	DYG03	DYS40	WYX01	0.0357352	0.0357352	0.00564267	6.33304
	DYG03	DYS40	WYX02	0.0345764	0.0345764	0.00562999	6.14146
	DYG01	DYS100	WYX29	0.0483889	0.0483889	0.00587683	8.23385
	DYG03	DYS40	WYX03	0.033313	0.033313	0.0057046	5.83967
	DYG03	DYS40	WYX04	0.0295607	0.0295607	0.00568775	5.19725
	DYG03	DYS40	WYX05	0.0286371	0.0286371	0.00566694	5.05336
	DYG03	DYS40	WYX09	0.0338015	0.0338015	0.00570163	5.92838
	DYG03	DYS40	WYX15	0.0298072	0.0298072	0.00572647	5.20517
	DYG03	DYS40	WYX16	0.0354352	0.0354352	0.00566493	6.25519
	DYG03	DYS40	WYX17	0.0330738	0.0330738	0.00568455	5.81819
	DYG03	DYS40	WYX18	0.0290754	0.0290754	0.00569561	5.10489
	DYG03	DYS40	WYX20P	0.0323352	0.0323352	0.00565714	5.71583
	DYG03	DYS40	WYX29	0.0311546	0.0311546	0.00573606	5.43135
	DYG01	DYS100	WYX31	0.0454252	0.0454252	0.00585897	7.75309
	DYG03	DYS40	WYX31	0.0327237	0.0327237	0.00563269	5.80959
	DYG03	DYS41	WYX01	0.0187416	0.0187416	0.00588195	3.18628
	DYG03	DYS41	WYX02	0.0197799	0.0197799	0.00588364	3.36185
	DYG03	DYS41	WYX03	0.0217707	0.0217707	0.00592155	3.67652
	DYG03	DYS41	WYX04	0.0197457	0.0197457	0.00580884	3.39925
	DYG03	DYS41	WYX05	0.0171664	0.0171664	0.00587694	2.92098
	DYG03	DYS41	WYX09	0.0235329	0.0235329	0.00585896	4.01656
	DYG03	DYS41	WYX15	0.0220576	0.0220576	0.00586708	3.75955
	DYG03	DYS41	WYX16	0.0176286	0.0176286	0.00589835	2.98874
	DYG03	DYS41	WYX17	0.0198297	0.0198297	0.00589447	3.36412
	DYG01	DYS101	WYX01	0.0289063	0.0289063	0.00584162	4.94833
	DYG03	DYS41	WYX18	0.0164852	0.0164852	0.00587838	2.80437
	DYG03	DYS41	WYX20P	0.0182601	0.0182601	0.0058802	3.10536
	DYG03	DYS41	WYX29	0.014911	0.014911	0.00591593	2.52049
	DYG03	DYS41	WYX31	0.017925	0.017925	0.00585026	3.06397
	DYG03	DYS42	WYX01	0.0128037	0.0128037	0.00597256	2.14375
	DYG03	DYS42	WYX02	0.0104797	0.0104797	0.00592111	1.76989
	DYG03	DYS42	WYX03	0.00628228	0.00628228	0.00597402	1.0516
	DYG03	DYS42	WYX04	0.00641515	0.00641515	0.00592593	1.08256
	DYG03	DYS42	WYX05	0.0071579	0.0071579	0.00590606	1.21196
	DYG03	DYS42	WYX09	0.00755684	0.00755684	0.00598904	1.26178
	DYG01	DYS101	WYX02	0.0234451	0.0234451	0.00594529	3.94347
	DYG03	DYS42	WYX15	0.00465387	0.00465387	0.00599977	0.775675
	DYG03	DYS42	WYX16	0.00813335	0.00813335	0.00595826	1.36505
	DYG03	DYS42	WYX17	0.0112878	0.0112878	0.00595075	1.89688
	DYG03	DYS42	WYX18	0.0062341	0.0062341	0.00595623	1.04665
	DYG03	DYS42	WYX20P	0.00704817	0.00704817	0.0059793	1.17876
	DYG03	DYS42	WYX29	0.00340132	0.00340132	0.00597487	0.569271
	DYG03	DYS42	WYX31	0.0137965	0.0137965	0.00590327	2.33709
	DYG03	DYS43	WYX01	0.0330263	0.0330263	0.00582637	5.66841
	DYG03	DYS43	WYX02	0.0423344	0.0423344	0.00587323	7.20803
	DYG03	DYS43	WYX03	0.0297739	0.0297739	0.00582134	5.11461
	DYG01	DYS101	WYX03	0.0240146	0.0240146	0.00587877	4.08498
	DYG03	DYS43	WYX04	0.0389697	0.0389697	0.00577737	6.74524
	DYG03	DYS43	WYX05	0.0254124	0.0254124	0.00584181	4.35008
	DYG03	DYS43	WYX09	0.0410113	0.0410113	0.00579486	7.07718
	DYG03	DYS43	WYX15	0.0328029	0.0328029	0.00587906	5.57961
	DYG03	DYS43	WYX16	0.0356776	0.0356776	0.00585487	6.09366
	DYG03	DYS43	WYX17	0.0372839	0.0372839	0.00583172	6.3933
	DYG03	DYS43	WYX18	0.0335371	0.0335371	0.00587805	5.70548
	DYG03	DYS43	WYX20P	0.0319958	0.0319958	0.00583955	5.47916
	DYG03	DYS43	WYX29	0.0344925	0.0344925	0.00581946	5.9271
	DYG03	DYS43	WYX31	0.0399201	0.0399201	0.00577101	6.91735
	DYG01	DYS101	WYX04	0.0251195	0.0251195	0.00596813	4.20894
	DYG03	DYS49	WYX01	0.0524825	0.0524825	0.00560597	9.3619
	DYG03	DYS49	WYX02	0.0530864	0.0530864	0.00557769	9.51762
	DYG03	DYS49	WYX03	0.0550947	0.0550947	0.00558246	9.86926
	DYG03	DYS49	WYX04	0.0535725	0.0535725	0.00552903	9.68932
	DYG03	DYS49	WYX05	0.0483531	0.0483531	0.00557246	8.67716
	DYG03	DYS49	WYX09	0.0476392	0.0476392	0.00555819	8.57099
	DYG03	DYS49	WYX15	0.0469966	0.0469966	0.00564302	8.32827
	DYG03	DYS49	WYX16	0.0506196	0.0506196	0.00559287	9.05074
	DYG03	DYS49	WYX17	0.05127	0.05127	0.00560717	9.14364
	DYG03	DYS49	WYX18	0.0445355	0.0445355	0.00558577	7.97302
	DYG01	DYS101	WYX05	0.0217382	0.0217382	0.00595944	3.64769
	DYG03	DYS49	WYX20P	0.0419039	0.0419039	0.00560065	7.48197
	DYG03	DYS49	WYX29	0.0380471	0.0380471	0.00559138	6.8046
	DYG03	DYS49	WYX31	0.0498394	0.0498394	0.0055409	8.99482
	DYG03	DYS52	WYX01	0.0444413	0.0444413	0.00560261	7.93225
	DYG03	DYS52	WYX02	0.0413283	0.0413283	0.00566553	7.29469
	DYG03	DYS52	WYX03	0.0359936	0.0359936	0.00570982	6.30381
	DYG03	DYS52	WYX04	0.0428007	0.0428007	0.00563141	7.60036
	DYG03	DYS52	WYX05	0.039635	0.039635	0.00569483	6.95982
	DYG03	DYS52	WYX09	0.0410011	0.0410011	0.00562455	7.28968
	DYG03	DYS52	WYX15	0.0361107	0.0361107	0.00573584	6.29562
	DYG01	DYS101	WYX09	0.0213027	0.0213027	0.00593885	3.58701
	DYG03	DYS52	WYX16	0.0384079	0.0384079	0.0056773	6.76517
	DYG03	DYS52	WYX17	0.0400072	0.0400072	0.00568008	7.04342
	DYG03	DYS52	WYX18	0.0390082	0.0390082	0.00564019	6.91612
	DYG03	DYS52	WYX20P	0.0400513	0.0400513	0.00573916	6.9786
	DYG03	DYS52	WYX29	0.0236911	0.0236911	0.00575256	4.11835
	DYG03	DYS52	WYX31	0.0343284	0.0343284	0.00564338	6.08295
	DYG03	DYS72	WYX01	0.0274102	0.0274102	0.00582198	4.70806
	DYG03	DYS72	WYX02	0.0253593	0.0253593	0.00578198	4.38592
	DYG03	DYS72	WYX03	0.0274951	0.0274951	0.00569943	4.82418
	DYG03	DYS72	WYX04	0.0321909	0.0321909	0.00579473	5.55519
	DYG01	DYS101	WYX15	0.0214556	0.0214556	0.00589883	3.63726
	DYG03	DYS72	WYX05	0.0238718	0.0238718	0.00575893	4.14519
	DYG03	DYS72	WYX09	0.0300338	0.0300338	0.00584326	5.13991
	DYG03	DYS72	WYX15	0.0224208	0.0224208	0.00584508	3.83584
	DYG03	DYS72	WYX16	0.0297241	0.0297241	0.00581082	5.1153
	DYG03	DYS72	WYX17	0.0262087	0.0262087	0.0057941	4.52334
	DYG03	DYS72	WYX18	0.0268919	0.0268919	0.00580569	4.63198
	DYG03	DYS72	WYX20P	0.0242387	0.0242387	0.00581377	4.1692
	DYG03	DYS72	WYX29	0.0228955	0.0228955	0.00580249	3.9458
	DYG03	DYS72	WYX31	0.0217866	0.0217866	0.00572416	3.80609
	DYG03	DYS74	WYX01	0.0478782	0.0478782	0.00564536	8.48098
	DYG01	DYS101	WYX16	0.0229164	0.0229164	0.00595411	3.84884
	DYG03	DYS74	WYX02	0.0516119	0.0516119	0.00565909	9.12018
	DYG03	DYS74	WYX03	0.0488468	0.0488468	0.00566782	8.61826
	DYG03	DYS74	WYX04	0.0535104	0.0535104	0.00565462	9.46314
	DYG03	DYS74	WYX05	0.0492404	0.0492404	0.00563764	8.73423
	DYG03	DYS74	WYX09	0.0502525	0.0502525	0.00558624	8.99576
	DYG03	DYS74	WYX15	0.050215	0.050215	0.00568211	8.83739
	DYG03	DYS74	WYX16	0.0554052	0.0554052	0.00570549	9.71087
	DYG03	DYS74	WYX17	0.0492059	0.0492059	0.00567463	8.6712
	DYG03	DYS74	WYX18	0.0508168	0.0508168	0.00557829	9.10975
	DYG03	DYS74	WYX20P	0.0461531	0.0461531	0.00566624	8.14528
	DYG01	DYS101	WYX17	0.0249306	0.0249306	0.00592058	4.21084
	DYG03	DYS74	WYX29	0.0485234	0.0485234	0.00566202	8.56998
	DYG03	DYS74	WYX31	0.0578034	0.0578034	0.00558697	10.3461
	DYG03	DYS75	WYX01	0.0124274	0.0124274	0.00592061	2.09901
	DYG03	DYS75	WYX02	0.0122749	0.0122749	0.00592405	2.07204
	DYG03	DYS75	WYX03	0.0142662	0.0142662	0.00591816	2.41059
	DYG03	DYS75	WYX04	0.0152141	0.0152141	0.0059168	2.57134
	DYG03	DYS75	WYX05	0.00818886	0.00818886	0.00588041	1.39256
	DYG03	DYS75	WYX09	0.0151048	0.0151048	0.0059737	2.52856
	DYG03	DYS75	WYX15	0.0115725	0.0115725	0.0059755	1.93666
	DYG03	DYS75	WYX16	0.0120277	0.0120277	0.00596618	2.01598
	DYG01	DYS101	WYX18	0.0237778	0.0237778	0.00596476	3.98637
	DYG03	DYS75	WYX17	0.0142786	0.0142786	0.00590301	2.41887
	DYG03	DYS75	WYX18	0.0101094	0.0101094	0.00591547	1.70898
	DYG03	DYS75	WYX20P	0.0149374	0.0149374	0.00593826	2.51545
	DYG03	DYS75	WYX29	0.00868097	0.00868097	0.00592637	1.4648
	DYG03	DYS75	WYX31	0.0178318	0.0178318	0.00593124	3.00641
	DYG03	DYS76	WYX01	0.0361533	0.0361533	0.00591464	6.11251
	DYG03	DYS76	WYX02	0.0385359	0.0385359	0.00582786	6.61236
	DYG03	DYS76	WYX03	0.0341896	0.0341896	0.00588953	5.80515
	DYG03	DYS76	WYX04	0.034801	0.034801	0.00585555	5.94326
	DYG03	DYS76	WYX05	0.033271	0.033271	0.00582536	5.7114
	DYG01	DYS101	WYX20P	0.0228308	0.0228308	0.00590766	3.8646
	DYG03	DYS76	WYX09	0.0332699	0.0332699	0.00585088	5.68631
	DYG03	DYS76	WYX15	0.0335864	0.0335864	0.00587463	5.71719
	DYG03	DYS76	WYX16	0.0380283	0.0380283	0.0059025	6.44273
	DYG03	DYS76	WYX17	0.0298661	0.0298661	0.0058745	5.08403
	DYG03	DYS76	WYX18	0.0305434	0.0305434	0.0059246	5.15536
	DYG03	DYS76	WYX20P	0.0307699	0.0307699	0.0057783	5.32507
	DYG03	DYS76	WYX29	0.0280306	0.0280306	0.00594571	4.71443
	DYG03	DYS76	WYX31	0.0322446	0.0322446	0.00585429	5.50786
	DYG03	DYS77	WYX01	0.0384282	0.0384282	0.00564997	6.80149
	DYG03	DYS77	WYX02	0.0396373	0.0396373	0.00569378	6.9615
	DYG01	DYS101	WYX29	0.0212763	0.0212763	0.00592367	3.59175
	DYG03	DYS77	WYX03	0.0429785	0.0429785	0.0057282	7.50296
	DYG03	DYS77	WYX04	0.0494004	0.0494004	0.00567732	8.70135
	DYG03	DYS77	WYX05	0.0367553	0.0367553	0.0056584	6.49571
	DYG03	DYS77	WYX09	0.0459845	0.0459845	0.00564623	8.14429
	DYG03	DYS77	WYX15	0.0392046	0.0392046	0.00569578	6.8831
	DYG03	DYS77	WYX16	0.0416493	0.0416493	0.00569371	7.31496
	DYG03	DYS77	WYX17	0.0400506	0.0400506	0.00566898	7.06487
	DYG03	DYS77	WYX18	0.0351495	0.0351495	0.00566146	6.20856
	DYG03	DYS77	WYX20P	0.0374356	0.0374356	0.00571045	6.55564
	DYG03	DYS77	WYX29	0.039418	0.039418	0.0057185	6.89306
	DYG01	DYS101	WYX31	0.0163578	0.0163578	0.00590026	2.77238
	DYG03	DYS77	WYX31	0.0421751	0.0421751	0.00566494	7.44493
	DYG03	DYS78	WYX01	0.00787366	0.00787366	0.00593031	1.3277
	DYG03	DYS78	WYX02	0.0107582	0.0107582	0.00591331	1.81932
	DYG03	DYS78	WYX03	0.00247206	0.00247206	0.00593992	0.416177
	DYG03	DYS78	WYX04	0.00755621	0.00755621	0.0059803	1.26352
	DYG03	DYS78	WYX05	0.00706651	0.00706651	0.00593109	1.19144
	DYG03	DYS78	WYX09	0.0101155	0.0101155	0.00591178	1.71108
	DYG03	DYS78	WYX15	0.00557575	0.00557575	0.0059885	0.931076
	DYG03	DYS78	WYX16	0.00902829	0.00902829	0.00594549	1.51851
	DYG03	DYS78	WYX17	0.00869397	0.00869397	0.00592365	1.46767
	DYG01	DYS32	WYX01	0.0508397	0.0508397	0.0057549	8.83416
	DYG03	DYS97	WYX05	0.0308443	0.0308443	0.00587735	5.248
	DYG03	DYS97	WYX09	0.0401517	0.0401517	0.00587742	6.83152
	DYG03	DYS97	WYX15	0.0418199	0.0418199	0.00592021	7.06393
	DYG03	DYS97	WYX16	0.0393719	0.0393719	0.00591677	6.6543
	DYG03	DYS97	WYX17	0.0376411	0.0376411	0.0058813	6.40013
	DYG03	DYS97	WYX18	0.0318734	0.0318734	0.00586095	5.43827
	DYG01	DYS32	WYX05	0.0452978	0.0452978	0.00581433	7.79071
	DYG03	DYS97	WYX20P	0.0343158	0.0343158	0.00590075	5.8155
	DYG03	DYS97	WYX29	0.0254368	0.0254368	0.00593632	4.28494
	DYG03	DYS97	WYX31	0.0403678	0.0403678	0.00588099	6.86412
	DYG01	DYS33	WYX29	0.0219484	0.0219484	0.0059839	3.66791
	DYG01	DYS33	WYX31	0.025571	0.025571	0.0060065	4.25722
	DYG01	DYS34	WYX01	0.044422	0.044422	0.00578263	7.68198
	DYG01	DYS34	WYX02	0.043448	0.043448	0.00580915	7.47923
	DYG04	DYS100	WYX01	0.0547144	0.0547144	0.00597761	9.15323
	DYG04	DYS100	WYX02	0.0500749	0.0500749	0.00595858	8.40384
	DYG04	DYS100	WYX03	0.0559391	0.0559391	0.00600203	9.32004
	DYG01	DYS34	WYX03	0.0419262	0.0419262	0.00576394	7.27389
	DYG04	DYS100	WYX04	0.0499356	0.0499356	0.00600005	8.32253
	DYG04	DYS100	WYX05	0.0543418	0.0543418	0.00599577	9.06334
	DYG04	DYS100	WYX09	0.049603	0.049603	0.00604668	8.20334
	DYG04	DYS100	WYX15	0.0532365	0.0532365	0.00602006	8.84318
	DYG04	DYS100	WYX16	0.0514577	0.0514577	0.00598768	8.59393
	DYG04	DYS100	WYX17	0.0579744	0.0579744	0.00601118	9.64443
	DYG04	DYS100	WYX18	0.0528224	0.0528224	0.00597671	8.83805
	DYG04	DYS100	WYX20P	0.0580734	0.0580734	0.00603458	9.62345
	DYG04	DYS100	WYX29	0.0494493	0.0494493	0.0059945	8.24911
	DYG04	DYS100	WYX31	0.0486758	0.0486758	0.00603949	8.05959
	DYG01	DYS34	WYX04	0.0390018	0.0390018	0.00581629	6.70561
	DYG04	DYS101	WYX01	0.037676	0.037676	0.00604539	6.23219
	DYG04	DYS101	WYX02	0.033645	0.033645	0.00611037	5.50621
	DYG04	DYS101	WYX03	0.0275239	0.0275239	0.0061127	4.50273
	DYG04	DYS101	WYX04	0.0318597	0.0318597	0.00616216	5.17022
	DYG04	DYS101	WYX05	0.0242868	0.0242868	0.0060592	4.00826
	DYG04	DYS101	WYX09	0.0295787	0.0295787	0.00606534	4.87667
	DYG04	DYS101	WYX15	0.0319764	0.0319764	0.00617214	5.18076
	DYG04	DYS101	WYX16	0.0222123	0.0222123	0.00604712	3.6732
	DYG04	DYS101	WYX17	0.0316063	0.0316063	0.00615043	5.13888
	DYG04	DYS101	WYX18	0.0310797	0.0310797	0.00609843	5.09634
	DYG01	DYS34	WYX05	0.0483591	0.0483591	0.00574816	8.41298
	DYG04	DYS101	WYX20P	0.0335148	0.0335148	0.00608713	5.50584
	DYG04	DYS101	WYX29	0.0295216	0.0295216	0.00610908	4.83241
	DYG04	DYS101	WYX31	0.0313185	0.0313185	0.00606373	5.16489
	DYG04	DYS32	WYX01	0.0540863	0.0540863	0.00584642	9.25118
	DYG04	DYS32	WYX02	0.0548184	0.0548184	0.00587315	9.33373
	DYG04	DYS32	WYX03	0.0459647	0.0459647	0.00582048	7.89707
	DYG04	DYS32	WYX04	0.0492673	0.0492673	0.00587128	8.39125
	DYG04	DYS32	WYX05	0.0509092	0.0509092	0.00588926	8.64442
	DYG04	DYS32	WYX09	0.0505766	0.0505766	0.0058698	8.61641
	DYG04	DYS32	WYX15	0.0580028	0.0580028	0.00597374	9.70962
	DYG01	DYS34	WYX09	0.0313748	0.0313748	0.00585594	5.35778
	DYG04	DYS32	WYX16	0.0456158	0.0456158	0.00592989	7.69253
	DYG04	DYS32	WYX17	0.058168	0.058168	0.00584628	9.94957
	DYG04	DYS32	WYX18	0.0549886	0.0549886	0.0058354	9.42327
	DYG04	DYS32	WYX20P	0.0568403	0.0568403	0.00583876	9.73501
	DYG04	DYS32	WYX29	0.0462016	0.0462016	0.00588227	7.85437
	DYG04	DYS32	WYX31	0.0468198	0.0468198	0.00588183	7.96007
	DYG04	DYS33	WYX01	0.019999	0.019999	0.00600216	3.33196
	DYG04	DYS33	WYX02	0.021826	0.021826	0.00603849	3.61447
	DYG04	DYS33	WYX03	0.0231685	0.0231685	0.00604931	3.82994
	DYG04	DYS33	WYX04	0.0250863	0.0250863	0.00604731	4.14833
	DYG01	DYS34	WYX15	0.0391712	0.0391712	0.00580968	6.74241
	DYG04	DYS33	WYX05	0.0226671	0.0226671	0.00607862	3.72899
	DYG04	DYS33	WYX09	0.0189185	0.0189185	0.00612676	3.08786
	DYG04	DYS33	WYX15	0.0278429	0.0278429	0.00608658	4.57447
	DYG04	DYS33	WYX16	0.0243603	0.0243603	0.00608733	4.00181
	DYG04	DYS33	WYX17	0.0252004	0.0252004	0.00605683	4.16066
	DYG04	DYS33	WYX18	0.0273508	0.0273508	0.0060424	4.52647
	DYG04	DYS33	WYX20P	0.0246509	0.0246509	0.00603869	4.08217
	DYG04	DYS33	WYX29	0.0227695	0.0227695	0.00603599	3.77229
	DYG04	DYS33	WYX31	0.0260581	0.0260581	0.00608236	4.28421
	DYG04	DYS34	WYX01	0.0504423	0.0504423	0.00580733	8.68596
	DYG01	DYS34	WYX16	0.0457822	0.0457822	0.00579328	7.90263
	DYG04	DYS34	WYX02	0.0535534	0.0535534	0.00580732	9.22171
	DYG04	DYS34	WYX03	0.0496768	0.0496768	0.00585017	8.4915
	DYG04	DYS34	WYX04	0.0519694	0.0519694	0.00589779	8.81167
	DYG04	DYS34	WYX05	0.053782	0.053782	0.00589661	9.12085
	DYG04	DYS34	WYX09	0.0501538	0.0501538	0.00583883	8.5897
	DYG04	DYS34	WYX15	0.0556014	0.0556014	0.00590962	9.40862
	DYG04	DYS34	WYX16	0.0545857	0.0545857	0.00584686	9.3359
	DYG04	DYS34	WYX17	0.0551523	0.0551523	0.0058951	9.35561
	DYG04	DYS34	WYX18	0.0571562	0.0571562	0.00581323	9.83209
	DYG04	DYS34	WYX20P	0.057703	0.057703	0.00577626	9.98969
	DYG01	DYS34	WYX17	0.0404392	0.0404392	0.00578248	6.99339
	DYG04	DYS34	WYX29	0.0548901	0.0548901	0.00587186	9.34799
	DYG04	DYS34	WYX31	0.0550077	0.0550077	0.0059007	9.32224
	DYG04	DYS35	WYX01	0.0375553	0.0375553	0.00578405	6.4929
	DYG04	DYS35	WYX02	0.0373552	0.0373552	0.00573462	6.51399
	DYG04	DYS35	WYX03	0.0412043	0.0412043	0.00575887	7.15492
	DYG04	DYS35	WYX04	0.0371948	0.0371948	0.00581572	6.39557
	DYG04	DYS35	WYX05	0.0386942	0.0386942	0.00577209	6.70368
	DYG04	DYS35	WYX09	0.041443	0.041443	0.00573253	7.22943
	DYG04	DYS35	WYX15	0.0380406	0.0380406	0.00580128	6.55727
	DYG04	DYS35	WYX16	0.0324531	0.0324531	0.00575125	5.6428
	DYG01	DYS34	WYX18	0.0441935	0.0441935	0.00578474	7.63967
	DYG04	DYS35	WYX17	0.0416599	0.0416599	0.00577518	7.21362
	DYG04	DYS35	WYX18	0.0383323	0.0383323	0.005773	6.63992
	DYG04	DYS35	WYX20P	0.0440319	0.0440319	0.00576173	7.64212
	DYG04	DYS35	WYX29	0.0407394	0.0407394	0.00578382	7.04368
	DYG04	DYS35	WYX31	0.0354903	0.0354903	0.0057289	6.19496
	DYG04	DYS36	WYX01	0.0533435	0.0533435	0.00575686	9.26608
	DYG04	DYS36	WYX02	0.0515977	0.0515977	0.0057777	8.93049
	DYG04	DYS36	WYX03	0.0504944	0.0504944	0.00578124	8.73417
	DYG04	DYS36	WYX04	0.0515625	0.0515625	0.00578407	8.91457
	DYG04	DYS36	WYX05	0.048253	0.048253	0.00580643	8.31026
	DYG01	DYS34	WYX20P	0.0427096	0.0427096	0.00576891	7.40342
	DYG04	DYS36	WYX09	0.0499595	0.0499595	0.00583789	8.5578
	DYG04	DYS36	WYX15	0.0531304	0.0531304	0.0057823	9.18845
	DYG04	DYS36	WYX16	0.0483961	0.0483961	0.00576449	8.39556
	DYG04	DYS36	WYX17	0.0551598	0.0551598	0.00575652	9.58214
	DYG04	DYS36	WYX18	0.0573805	0.0573805	0.00579189	9.90704
	DYG04	DYS36	WYX20P	0.0542635	0.0542635	0.00574242	9.44957
	DYG04	DYS36	WYX29	0.0535172	0.0535172	0.00578458	9.25169
	DYG04	DYS36	WYX31	0.0534868	0.0534868	0.00575979	9.28624
	DYG04	DYS37	WYX01	0.0309987	0.0309987	0.00597931	5.18433
	DYG04	DYS37	WYX02	0.0361181	0.0361181	0.00599509	6.02461
	DYG01	DYS34	WYX29	0.0408626	0.0408626	0.00581109	7.03183
	DYG04	DYS37	WYX03	0.0316899	0.0316899	0.00597982	5.29946
	DYG04	DYS37	WYX04	0.0306928	0.0306928	0.00597963	5.1329
	DYG04	DYS37	WYX05	0.0315045	0.0315045	0.00596624	5.28046
	DYG04	DYS37	WYX09	0.0398781	0.0398781	0.00598649	6.66134
	DYG04	DYS37	WYX15	0.0392869	0.0392869	0.00598924	6.55957
	DYG04	DYS37	WYX16	0.0288323	0.0288323	0.0059783	4.82283
	DYG04	DYS37	WYX17	0.0273952	0.0273952	0.00599183	4.57209
	DYG04	DYS37	WYX18	0.0407508	0.0407508	0.00596575	6.83078
	DYG04	DYS37	WYX20P	0.0364697	0.0364697	0.00600404	6.0742
	DYG04	DYS37	WYX29	0.0372262	0.0372262	0.00603224	6.17121
	DYG01	DYS34	WYX31	0.0416446	0.0416446	0.00579308	7.18867
	DYG04	DYS37	WYX31	0.0324017	0.0324017	0.0059798	5.41853
	DYG04	DYS38	WYX01	0.0371038	0.0371038	0.00575876	6.44302
	DYG04	DYS38	WYX02	0.0424199	0.0424199	0.00574763	7.38042
	DYG04	DYS38	WYX03	0.0434599	0.0434599	0.00576969	7.53244
	DYG04	DYS38	WYX04	0.0391961	0.0391961	0.00574607	6.82137
	DYG04	DYS38	WYX05	0.0424944	0.0424944	0.00578969	7.33965
	DYG04	DYS38	WYX09	0.042123	0.042123	0.00572207	7.36151
	DYG04	DYS38	WYX15	0.0429184	0.0429184	0.00577912	7.42647
	DYG04	DYS38	WYX16	0.0356785	0.0356785	0.00575959	6.19463
	DYG04	DYS38	WYX17	0.0417198	0.0417198	0.00576719	7.23399
	DYG01	DYS35	WYX01	0.0308731	0.0308731	0.00585191	5.27573
	DYG04	DYS38	WYX18	0.045946	0.045946	0.0057262	8.02382
	DYG04	DYS38	WYX20P	0.0447163	0.0447163	0.0056906	7.85791
	DYG04	DYS38	WYX29	0.0394282	0.0394282	0.00573771	6.87176
	DYG04	DYS38	WYX31	0.0379512	0.0379512	0.00576372	6.58449
	DYG04	DYS39	WYX01	0.0276302	0.0276302	0.00585107	4.72225
	DYG04	DYS39	WYX02	0.0272238	0.0272238	0.00585567	4.64913
	DYG04	DYS39	WYX03	0.0237218	0.0237218	0.00585694	4.05021
	DYG04	DYS39	WYX04	0.0322243	0.0322243	0.00582769	5.52953
	DYG04	DYS39	WYX05	0.0234839	0.0234839	0.00585288	4.01236
	DYG04	DYS39	WYX09	0.0267725	0.0267725	0.00583122	4.59124
	DYG01	DYS35	WYX02	0.0322985	0.0322985	0.00581986	5.54971
	DYG04	DYS39	WYX15	0.0364679	0.0364679	0.00582589	6.25963
	DYG04	DYS39	WYX16	0.0239561	0.0239561	0.00589672	4.06262
	DYG04	DYS39	WYX17	0.0337472	0.0337472	0.0058804	5.73892
	DYG04	DYS39	WYX18	0.0275632	0.0275632	0.00584651	4.71448
	DYG04	DYS39	WYX20P	0.0274504	0.0274504	0.00584526	4.69618
	DYG04	DYS39	WYX29	0.0324739	0.0324739	0.00588312	5.51984
	DYG04	DYS39	WYX31	0.0289609	0.0289609	0.00590694	4.90286
	DYG04	DYS40	WYX01	0.0475503	0.0475503	0.00579759	8.20173
	DYG04	DYS40	WYX02	0.0454677	0.0454677	0.00575651	7.89849
	DYG04	DYS13	WYX03	0.0369268	0.0369268	0.00593051	6.22658
	DYG04	DYS13	WYX04	0.0349157	0.0349157	0.00593137	5.88662
	DYG04	DYS13	WYX05	0.0343263	0.0343263	0.00591911	5.79923
	DYG04	DYS13	WYX09	0.0311316	0.0311316	0.00593318	5.24704
	DYG04	DYS13	WYX15	0.0355397	0.0355397	0.00594241	5.98068
	DYG04	DYS13	WYX16	0.0326607	0.0326607	0.00592128	5.51582
	DYG04	DYS13	WYX17	0.0322786	0.0322786	0.00597322	5.40389
	DYG01	DYS37	WYX01	0.0248826	0.0248826	0.00575108	4.3266
	DYG04	DYS13	WYX18	0.0311583	0.0311583	0.00596372	5.22464
	DYG04	DYS13	WYX20P	0.0416309	0.0416309	0.00590858	7.04584
	DYG04	DYS13	WYX29	0.0353459	0.0353459	0.00591689	5.97373
	DYG04	DYS13	WYX31	0.0350276	0.0350276	0.0060045	5.83357
	DYG01	DYS37	WYX02	0.0233258	0.0233258	0.00571508	4.08144
	DYG01	DYS37	WYX03	0.0244855	0.0244855	0.00578612	4.23176
	DYG01	DYS37	WYX04	0.0185409	0.0185409	0.00576613	3.21549
	DYG01	DYS37	WYX05	0.0256479	0.0256479	0.00575406	4.45735
	DYG01	DYS37	WYX09	0.0203574	0.0203574	0.00579496	3.51295
	DYG01	DYS37	WYX15	0.0235091	0.0235091	0.00576306	4.07928
	DYG01	DYS37	WYX16	0.0197266	0.0197266	0.00576919	3.41931
	DYG01	DYS37	WYX17	0.0166171	0.0166171	0.00575433	2.88775
	DYG01	DYS37	WYX18	0.0296618	0.0296618	0.00580756	5.10743
	DYG01	DYS37	WYX20P	0.0219907	0.0219907	0.00573889	3.83187
	DYG01	DYS37	WYX29	0.023772	0.023772	0.00584594	4.06641
	DYG01	DYS37	WYX31	0.0217023	0.0217023	0.00571193	3.79947
	DYG01	DYS38	WYX01	0.0400865	0.0400865	0.00576102	6.95824
	DYG01	DYS38	WYX02	0.0418502	0.0418502	0.00583593	7.17113
	DYG01	DYS38	WYX03	0.0374456	0.0374456	0.00582062	6.43327
	DYG05	DYS74	WYX09	0.0660001	0.0660001	0.00573893	11.5004
	DYG01	DYS40	WYX02	0.0435255	0.0435255	0.00575848	7.55849
	DYG05	DYS74	WYX15	0.0659067	0.0659067	0.00576702	11.4282
	DYG05	DYS74	WYX16	0.0605027	0.0605027	0.0058348	10.3693
	DYG05	DYS74	WYX17	0.0636257	0.0636257	0.00581802	10.936
	DYG05	DYS74	WYX18	0.0685669	0.0685669	0.00571524	11.9972
	DYG05	DYS74	WYX20P	0.0626379	0.0626379	0.00575875	10.877
	DYG05	DYS74	WYX29	0.0652957	0.0652957	0.0057504	11.355
	DYG05	DYS74	WYX31	0.0700948	0.0700948	0.00573814	12.2156
	DYG05	DYS75	WYX01	0.02159	0.02159	0.00599425	3.60178
	DYG05	DYS75	WYX02	0.0191894	0.0191894	0.00599601	3.20036
	DYG05	DYS75	WYX03	0.0230391	0.0230391	0.00602314	3.82511
	DYG01	DYS40	WYX03	0.0436169	0.0436169	0.00567419	7.68688
	DYG05	DYS75	WYX04	0.0282933	0.0282933	0.00604203	4.68275
	DYG05	DYS75	WYX05	0.0232967	0.0232967	0.00600747	3.87796
	DYG05	DYS75	WYX09	0.0260081	0.0260081	0.00600607	4.3303
	DYG05	DYS75	WYX15	0.0260974	0.0260974	0.00605893	4.30726
	DYG05	DYS75	WYX16	0.0177727	0.0177727	0.00603097	2.94691
	DYG05	DYS75	WYX17	0.0197049	0.0197049	0.00603366	3.26584
	DYG05	DYS75	WYX18	0.0244881	0.0244881	0.0060596	4.04121
	DYG05	DYS75	WYX20P	0.0226419	0.0226419	0.00604781	3.74381
	DYG05	DYS75	WYX29	0.0219118	0.0219118	0.00600953	3.64617
	DYG05	DYS75	WYX31	0.0236204	0.0236204	0.00604639	3.90654
	DYG01	DYS40	WYX04	0.0419797	0.0419797	0.00575861	7.28989
	DYG05	DYS76	WYX01	0.0482321	0.0482321	0.00592597	8.13911
	DYG05	DYS76	WYX02	0.0479661	0.0479661	0.00592678	8.09312
	DYG05	DYS76	WYX03	0.0421607	0.0421607	0.00594662	7.08986
	DYG05	DYS76	WYX04	0.050253	0.050253	0.00598303	8.39927
	DYG05	DYS76	WYX05	0.0431811	0.0431811	0.00589141	7.3295
	DYG05	DYS76	WYX09	0.0487966	0.0487966	0.00591335	8.25195
	DYG05	DYS76	WYX15	0.0525145	0.0525145	0.00585486	8.96939
	DYG05	DYS76	WYX16	0.0443006	0.0443006	0.00594619	7.45025
	DYG05	DYS76	WYX17	0.0393052	0.0393052	0.00592314	6.63587
	DYG05	DYS76	WYX18	0.0463527	0.0463527	0.00596276	7.7737
	DYG01	DYS40	WYX05	0.0444983	0.0444983	0.00576454	7.71932
	DYG05	DYS76	WYX20P	0.0445786	0.0445786	0.00586547	7.60017
	DYG05	DYS76	WYX29	0.0463748	0.0463748	0.00599062	7.74123
	DYG05	DYS76	WYX31	0.0406291	0.0406291	0.00591976	6.8633
	DYG05	DYS77	WYX01	0.0587142	0.0587142	0.00576472	10.1851
	DYG05	DYS77	WYX02	0.0662833	0.0662833	0.00578237	11.463
	DYG05	DYS77	WYX03	0.0570853	0.0570853	0.0057586	9.91305
	DYG05	DYS77	WYX04	0.06235	0.06235	0.00574804	10.8472
	DYG05	DYS77	WYX05	0.0624676	0.0624676	0.00578098	10.8057
	DYG05	DYS77	WYX09	0.0651439	0.0651439	0.00575584	11.3179
	DYG05	DYS77	WYX15	0.0597943	0.0597943	0.00572972	10.4358
	DYG01	DYS40	WYX09	0.0413301	0.0413301	0.00572891	7.21431
	DYG05	DYS77	WYX16	0.0549473	0.0549473	0.00571209	9.61947
	DYG05	DYS77	WYX17	0.0648904	0.0648904	0.00578206	11.2227
	DYG05	DYS77	WYX18	0.0603844	0.0603844	0.00579515	10.4198
	DYG05	DYS77	WYX20P	0.0582631	0.0582631	0.00576803	10.1011
	DYG05	DYS77	WYX29	0.0642085	0.0642085	0.00575564	11.1558
	DYG05	DYS77	WYX31	0.0595974	0.0595974	0.00566182	10.5262
	DYG05	DYS78	WYX01	0.0271529	0.0271529	0.00608298	4.46375
	DYG05	DYS78	WYX02	0.0274185	0.0274185	0.0060295	4.54739
	DYG05	DYS78	WYX03	0.0273216	0.0273216	0.00611707	4.46645
	DYG05	DYS78	WYX04	0.0243531	0.0243531	0.00613462	3.96978
	DYG01	DYS40	WYX15	0.0382077	0.0382077	0.00568265	6.72356
	DYG05	DYS78	WYX05	0.0280852	0.0280852	0.00608183	4.61789
	DYG05	DYS78	WYX09	0.0291049	0.0291049	0.00611369	4.76061
	DYG05	DYS78	WYX15	0.0260986	0.0260986	0.00611806	4.26583
	DYG05	DYS78	WYX16	0.0246047	0.0246047	0.00602318	4.085
	DYG05	DYS78	WYX17	0.0315654	0.0315654	0.00606527	5.20428
	DYG05	DYS78	WYX18	0.031929	0.031929	0.00609953	5.23466
	DYG05	DYS78	WYX20P	0.0221398	0.0221398	0.00603167	3.67059
	DYG05	DYS78	WYX29	0.0265438	0.0265438	0.00607638	4.36836
	DYG05	DYS78	WYX31	0.0344878	0.0344878	0.00603579	5.71387
	DYG05	DYS94	WYX01	0.0223472	0.0223472	0.00625652	3.57183
	DYG01	DYS40	WYX16	0.0450011	0.0450011	0.00570454	7.88865
	DYG05	DYS94	WYX02	0.0198014	0.0198014	0.00618221	3.20297
	DYG05	DYS94	WYX03	0.0114477	0.0114477	0.00620785	1.84407
	DYG05	DYS94	WYX04	0.0251115	0.0251115	0.00625662	4.01359
	DYG05	DYS94	WYX05	0.0264508	0.0264508	0.0062073	4.26123
	DYG05	DYS94	WYX09	0.027969	0.027969	0.00620469	4.50772
	DYG05	DYS94	WYX15	0.0213588	0.0213588	0.00619476	3.44789
	DYG05	DYS94	WYX16	0.0244932	0.0244932	0.00627309	3.90449
	DYG05	DYS94	WYX17	0.0159263	0.0159263	0.0062076	2.56562
	DYG05	DYS94	WYX18	0.0196815	0.0196815	0.00620405	3.17236
	DYG05	DYS94	WYX20P	0.0162069	0.0162069	0.00621431	2.608
	DYG01	DYS40	WYX17	0.0436538	0.0436538	0.00566709	7.70303
	DYG05	DYS94	WYX29	0.0167051	0.0167051	0.0062333	2.67998
	DYG05	DYS94	WYX31	0.0264721	0.0264721	0.00612488	4.32207
	DYG05	DYS96	WYX01	0.0736204	0.0736204	0.00576672	12.7664
	DYG05	DYS96	WYX02	0.0778103	0.0778103	0.00576666	13.4931
	DYG05	DYS96	WYX03	0.067564	0.067564	0.00577256	11.7043
	DYG05	DYS96	WYX04	0.0785252	0.0785252	0.00576692	13.6165
	DYG05	DYS96	WYX05	0.0705672	0.0705672	0.00578058	12.2076
	DYG05	DYS96	WYX09	0.0794346	0.0794346	0.00576721	13.7735
	DYG05	DYS96	WYX15	0.0731228	0.0731228	0.00575765	12.7001
	DYG05	DYS96	WYX16	0.0739348	0.0739348	0.00578401	12.7826
	DYG01	DYS40	WYX18	0.0464088	0.0464088	0.00573605	8.09072
	DYG05	DYS96	WYX17	0.0748936	0.0748936	0.00580035	12.9119
	DYG05	DYS96	WYX18	0.0680224	0.0680224	0.00582272	11.6822
	DYG05	DYS96	WYX20P	0.071444	0.071444	0.00573312	12.4616
	DYG05	DYS96	WYX29	0.0712352	0.0712352	0.00583743	12.2032
	DYG05	DYS96	WYX31	0.0714325	0.0714325	0.00580078	12.3143
	DYG05	DYS97	WYX01	0.0565111	0.0565111	0.00589493	9.58639
	DYG05	DYS97	WYX02	0.060716	0.060716	0.00589135	10.3059
	DYG05	DYS97	WYX03	0.0531276	0.0531276	0.00589306	9.01528
	DYG05	DYS97	WYX04	0.0672601	0.0672601	0.00590068	11.3987
	DYG05	DYS97	WYX05	0.0586838	0.0586838	0.00588992	9.96343
	DYG01	DYS40	WYX20P	0.0457361	0.0457361	0.0056812	8.05042
	DYG05	DYS97	WYX09	0.0598968	0.0598968	0.00591723	10.1224
	DYG05	DYS97	WYX15	0.0601126	0.0601126	0.00589252	10.2015
	DYG05	DYS97	WYX16	0.0549475	0.0549475	0.00593784	9.2538
	DYG05	DYS97	WYX17	0.0554158	0.0554158	0.00590515	9.38432
	DYG05	DYS97	WYX18	0.0510376	0.0510376	0.00591104	8.6343
	DYG05	DYS97	WYX20P	0.0503806	0.0503806	0.00586532	8.58956
	DYG05	DYS97	WYX29	0.0530432	0.0530432	0.00588069	9.01989
	DYG05	DYS97	WYX31	0.0506503	0.0506503	0.00586158	8.64108
	DYG05	DYS99	WYX01	0.039067	0.039067	0.00595608	6.55919
	DYG05	DYS99	WYX02	0.0447363	0.0447363	0.00592394	7.55177
	DYG01	DYS40	WYX29	0.0497193	0.0497193	0.00575773	8.63522
	DYG05	DYS99	WYX03	0.0401256	0.0401256	0.00585429	6.85405
	DYG05	DYS99	WYX04	0.0571876	0.0571876	0.0059191	9.66154
	DYG05	DYS99	WYX05	0.0369076	0.0369076	0.00592466	6.22949
	DYG05	DYS99	WYX09	0.041958	0.041958	0.00585244	7.16932
	DYG05	DYS99	WYX15	0.049125	0.049125	0.00587449	8.36243
	DYG05	DYS99	WYX16	0.0430593	0.0430593	0.00587028	7.33512
	DYG05	DYS99	WYX17	0.0399199	0.0399199	0.0058802	6.78886
	DYG05	DYS99	WYX18	0.0414278	0.0414278	0.00586528	7.06323
	DYG05	DYS99	WYX20P	0.0342891	0.0342891	0.00597958	5.73436
	DYG05	DYS99	WYX29	0.0479622	0.0479622	0.00588591	8.14865
	DYG01	DYS40	WYX31	0.0426918	0.0426918	0.00572825	7.45286
	DYG05	DYS99	WYX31	0.046979	0.046979	0.00575961	8.15662
	DYG01	DYS41	WYX01	0.0268802	0.0268802	0.00597176	4.50123
	DYG01	DYS41	WYX02	0.0289556	0.0289556	0.00601782	4.81164
	DYG05	DYS13	WYX01	0.0332984	0.0332984	0.00602298	5.52855
	DYG05	DYS13	WYX02	0.0377931	0.0377931	0.00597064	6.32982
	DYG05	DYS13	WYX03	0.0373004	0.0373004	0.00594517	6.27407
	DYG01	DYS41	WYX03	0.0285039	0.0285039	0.00605172	4.71005
	DYG05	DYS13	WYX04	0.0360156	0.0360156	0.00595446	6.0485
	DYG05	DYS13	WYX05	0.0367473	0.0367473	0.00600989	6.11446
	DYG05	DYS13	WYX09	0.0374701	0.0374701	0.0059606	6.2863
	DYG05	DYS13	WYX15	0.0329196	0.0329196	0.0059767	5.508
	DYG05	DYS13	WYX16	0.033993	0.033993	0.00594324	5.7196
	DYG05	DYS13	WYX17	0.0262065	0.0262065	0.00597021	4.38955
	DYG05	DYS13	WYX18	0.0326613	0.0326613	0.00597529	5.46606
	DYG05	DYS13	WYX20P	0.0337497	0.0337497	0.00592367	5.69743
	DYG05	DYS13	WYX29	0.0358129	0.0358129	0.00600539	5.96346
	DYG05	DYS13	WYX31	0.0365496	0.0365496	0.00594319	6.14982
	DYG01	DYS41	WYX04	0.0264421	0.0264421	0.00601617	4.39517
	DYG06	DYS37	WYX15	0.0653672	0.0653672	0.0061984	10.5458
	DYG06	DYS37	WYX16	0.0595679	0.0595679	0.00622463	9.56972
	DYG06	DYS37	WYX17	0.0623208	0.0623208	0.00616576	10.1076
	DYG06	DYS37	WYX18	0.0729734	0.0729734	0.00616344	11.8397
	DYG06	DYS37	WYX20P	0.0703797	0.0703797	0.00621378	11.3264
	DYG06	DYS37	WYX29	0.0673484	0.0673484	0.00616625	10.9221
	DYG06	DYS37	WYX31	0.0657032	0.0657032	0.00615897	10.6679
	DYG01	DYS43	WYX04	0.0407194	0.0407194	0.00574522	7.08752
	DYG06	DYS38	WYX01	0.0876884	0.0876884	0.00604752	14.4999
	DYG06	DYS38	WYX02	0.0871515	0.0871515	0.00604429	14.4188
	DYG06	DYS38	WYX03	0.0871938	0.0871938	0.00602015	14.4837
	DYG06	DYS38	WYX04	0.0828987	0.0828987	0.00601324	13.786
	DYG06	DYS38	WYX05	0.0815191	0.0815191	0.00601297	13.5572
	DYG06	DYS38	WYX09	0.0849188	0.0849188	0.00606823	13.994
	DYG06	DYS38	WYX15	0.0736232	0.0736232	0.00603303	12.2034
	DYG06	DYS38	WYX16	0.078427	0.078427	0.00608494	12.8887
	DYG06	DYS38	WYX17	0.0840599	0.0840599	0.00602462	13.9527
	DYG06	DYS38	WYX18	0.0928245	0.0928245	0.00600485	15.4582
	DYG01	DYS43	WYX05	0.0381454	0.0381454	0.00577847	6.6013
	DYG06	DYS38	WYX20P	0.0829477	0.0829477	0.00598584	13.8573
	DYG06	DYS38	WYX29	0.0892727	0.0892727	0.00605207	14.7508
	DYG06	DYS38	WYX31	0.0843563	0.0843563	0.00602145	14.0093
	DYG06	DYS39	WYX01	0.0628472	0.0628472	0.00620112	10.1348
	DYG06	DYS39	WYX02	0.061052	0.061052	0.00619033	9.86249
	DYG06	DYS39	WYX03	0.062197	0.062197	0.00612912	10.1478
	DYG06	DYS39	WYX04	0.0644509	0.0644509	0.00622826	10.3481
	DYG06	DYS39	WYX05	0.0487249	0.0487249	0.00619006	7.87148
	DYG06	DYS39	WYX09	0.0593427	0.0593427	0.00615801	9.63668
	DYG06	DYS39	WYX15	0.061399	0.061399	0.00617867	9.93726
	DYG01	DYS43	WYX09	0.0373551	0.0373551	0.00578373	6.45865
	DYG06	DYS39	WYX16	0.0522918	0.0522918	0.00619819	8.43662
	DYG06	DYS39	WYX17	0.0676136	0.0676136	0.00612739	11.0346
	DYG06	DYS39	WYX18	0.0535917	0.0535917	0.00615517	8.70678
	DYG06	DYS39	WYX20P	0.0661915	0.0661915	0.00623753	10.6118
	DYG06	DYS39	WYX29	0.0576868	0.0576868	0.00624222	9.2414
	DYG06	DYS39	WYX31	0.0569457	0.0569457	0.00619474	9.19259
	DYG06	DYS40	WYX01	0.0929461	0.0929461	0.00598318	15.5345
	DYG06	DYS40	WYX02	0.0906343	0.0906343	0.00592884	15.287
	DYG06	DYS40	WYX03	0.0832794	0.0832794	0.00587177	14.183
	DYG06	DYS40	WYX04	0.0885667	0.0885667	0.00598643	14.7946
	DYG01	DYS43	WYX15	0.0379469	0.0379469	0.00578982	6.55407
	DYG06	DYS40	WYX05	0.0766292	0.0766292	0.00591273	12.96
	DYG06	DYS40	WYX09	0.0923556	0.0923556	0.00596491	15.4832
	DYG06	DYS40	WYX15	0.0802064	0.0802064	0.0059623	13.4523
	DYG06	DYS40	WYX16	0.0815266	0.0815266	0.00597001	13.656
	DYG06	DYS40	WYX17	0.0907335	0.0907335	0.00591763	15.3327
	DYG06	DYS40	WYX18	0.0878396	0.0878396	0.00590407	14.8778
	DYG06	DYS40	WYX20P	0.0913337	0.0913337	0.00596403	15.3141
	DYG06	DYS40	WYX29	0.0915903	0.0915903	0.00597358	15.3326
	DYG06	DYS40	WYX31	0.0833757	0.0833757	0.00594546	14.0234
	DYG06	DYS41	WYX01	0.0694964	0.0694964	0.00616457	11.2735
	DYG01	DYS43	WYX16	0.0376798	0.0376798	0.00578319	6.51539
	DYG06	DYS41	WYX02	0.0731464	0.0731464	0.00611991	11.9522
	DYG06	DYS41	WYX03	0.0712598	0.0712598	0.00611637	11.6507
	DYG06	DYS41	WYX04	0.069307	0.069307	0.00613835	11.2908
	DYG06	DYS41	WYX05	0.068475	0.068475	0.00615961	11.1168
	DYG06	DYS41	WYX09	0.0703757	0.0703757	0.00617758	11.3921
	DYG06	DYS41	WYX15	0.0676672	0.0676672	0.0061501	11.0026
	DYG06	DYS41	WYX16	0.0653143	0.0653143	0.00614082	10.6361
	DYG06	DYS41	WYX17	0.0733255	0.0733255	0.00613716	11.9478
	DYG06	DYS41	WYX18	0.0713777	0.0713777	0.00613502	11.6345
	DYG06	DYS41	WYX20P	0.0742573	0.0742573	0.0060995	12.1743
	DYG01	DYS43	WYX17	0.0497988	0.0497988	0.00578023	8.61536
	DYG06	DYS41	WYX29	0.074483	0.074483	0.00621254	11.9891
	DYG06	DYS41	WYX31	0.0660565	0.0660565	0.00611262	10.8066
	DYG06	DYS42	WYX01	0.0586225	0.0586225	0.00624902	9.38108
	DYG06	DYS42	WYX02	0.059143	0.059143	0.00615714	9.6056
	DYG06	DYS42	WYX03	0.0547929	0.0547929	0.00618862	8.85383
	DYG06	DYS42	WYX04	0.0567958	0.0567958	0.00620998	9.14589
	DYG06	DYS42	WYX05	0.054008	0.054008	0.00618171	8.73674
	DYG06	DYS42	WYX09	0.05376	0.05376	0.00621347	8.65218
	DYG06	DYS42	WYX15	0.0528709	0.0528709	0.00621891	8.50164
	DYG06	DYS42	WYX16	0.0525737	0.0525737	0.00623611	8.43053
	DYG01	DYS43	WYX18	0.0437689	0.0437689	0.00573293	7.63464
	DYG06	DYS42	WYX17	0.0580611	0.0580611	0.00617506	9.4025
	DYG06	DYS42	WYX18	0.0562587	0.0562587	0.00619062	9.08773
	DYG06	DYS42	WYX20P	0.0588405	0.0588405	0.00625326	9.40958
	DYG06	DYS42	WYX29	0.053147	0.053147	0.00620649	8.56312
	DYG06	DYS42	WYX31	0.0552848	0.0552848	0.00618024	8.94541
	DYG06	DYS43	WYX01	0.0861699	0.0861699	0.00625746	13.7708
	DYG06	DYS43	WYX02	0.0819081	0.0819081	0.00621264	13.1841
	DYG06	DYS43	WYX03	0.0795183	0.0795183	0.00618148	12.864
	DYG06	DYS43	WYX04	0.0837778	0.0837778	0.00626319	13.3762
	DYG06	DYS43	WYX05	0.0772762	0.0772762	0.00627477	12.3154
	DYG01	DYS43	WYX20P	0.0404782	0.0404782	0.0057309	7.06314
	DYG06	DYS43	WYX09	0.0850541	0.0850541	0.00621264	13.6905
	DYG06	DYS43	WYX15	0.0761281	0.0761281	0.00626329	12.1546
	DYG06	DYS43	WYX16	0.0769312	0.0769312	0.00626146	12.2865
	DYG06	DYS43	WYX17	0.0858318	0.0858318	0.00621233	13.8164
	DYG06	DYS43	WYX18	0.0838355	0.0838355	0.0062294	13.4581
	DYG06	DYS43	WYX20P	0.0833476	0.0833476	0.00617507	13.4974
	DYG06	DYS43	WYX29	0.0854349	0.0854349	0.00625128	13.6668
	DYG06	DYS43	WYX31	0.079352	0.079352	0.00623171	12.7336
	DYG06	DYS49	WYX01	0.101961	0.101961	0.00603353	16.899
	DYG06	DYS49	WYX02	0.100033	0.100033	0.00599322	16.6911
	DYG01	DYS43	WYX29	0.0464686	0.0464686	0.00576984	8.05371
	DYG06	DYS49	WYX03	0.107491	0.107491	0.00592738	18.1346
	DYG06	DYS49	WYX04	0.101752	0.101752	0.00597284	17.0358
	DYG06	DYS49	WYX05	0.0971784	0.0971784	0.00604297	16.0812
	DYG06	DYS49	WYX09	0.103824	0.103824	0.00602106	17.2435
	DYG06	DYS49	WYX15	0.0941353	0.0941353	0.00594451	15.8357
	DYG06	DYS49	WYX16	0.0930071	0.0930071	0.00596992	15.5793
	DYG06	DYS49	WYX17	0.107801	0.107801	0.00593212	18.1725
	DYG06	DYS49	WYX18	0.103983	0.103983	0.00605425	17.1752
	DYG06	DYS49	WYX20P	0.0989542	0.0989542	0.00595399	16.6198
	DYG06	DYS49	WYX29	0.0969198	0.0969198	0.005991	16.1776
	DYG01	DYS43	WYX31	0.0415195	0.0415195	0.00577371	7.19112
	DYG06	DYS49	WYX31	0.0943881	0.0943881	0.00603086	15.6509
	DYG06	DYS52	WYX01	0.0941585	0.0941585	0.00610453	15.4244
	DYG06	DYS52	WYX02	0.093444	0.093444	0.0061296	15.2447
	DYG06	DYS52	WYX03	0.0848116	0.0848116	0.006166	13.7547
	DYG06	DYS52	WYX04	0.0897976	0.0897976	0.00620649	14.4683
	DYG06	DYS52	WYX05	0.0921888	0.0921888	0.0061644	14.955
	DYG06	DYS52	WYX09	0.0946656	0.0946656	0.00616188	15.3631
	DYG06	DYS52	WYX15	0.0861495	0.0861495	0.00621183	13.8686
	DYG06	DYS52	WYX16	0.0782658	0.0782658	0.00609556	12.8398
	DYG06	DYS52	WYX17	0.0952023	0.0952023	0.00615593	15.4651
	DYG01	DYS49	WYX01	0.063774	0.063774	0.00555535	11.4797
	DYG06	DYS52	WYX18	0.0942099	0.0942099	0.0061013	15.441
	DYG06	DYS52	WYX20P	0.0995856	0.0995856	0.00615176	16.1881
	DYG06	DYS52	WYX29	0.0840467	0.0840467	0.00622972	13.4912
	DYG06	DYS52	WYX31	0.0815248	0.0815248	0.00614481	13.2673
	DYG06	DYS72	WYX01	0.0734073	0.0734073	0.00614865	11.9388
	DYG06	DYS72	WYX02	0.0772654	0.0772654	0.0061007	12.665
	DYG06	DYS72	WYX03	0.077368	0.077368	0.00601444	12.8637
	DYG06	DYS72	WYX04	0.085329	0.085329	0.00617757	13.8127
	DYG06	DYS72	WYX05	0.0729028	0.0729028	0.00608132	11.988
	DYG06	DYS72	WYX09	0.0817935	0.0817935	0.00609307	13.424
	DYG01	DYS49	WYX02	0.0639916	0.0639916	0.00559541	11.4365
	DYG06	DYS72	WYX15	0.0726631	0.0726631	0.00608547	11.9404
	DYG06	DYS72	WYX16	0.0706242	0.0706242	0.00607501	11.6254
	DYG06	DYS72	WYX17	0.0764653	0.0764653	0.00608215	12.5721
	DYG06	DYS72	WYX18	0.0781494	0.0781494	0.00609752	12.8166
	DYG06	DYS72	WYX20P	0.0789354	0.0789354	0.00613374	12.8691
	DYG06	DYS72	WYX29	0.0782365	0.0782365	0.00614106	12.7399
	DYG06	DYS72	WYX31	0.0720719	0.0720719	0.00610852	11.7986
	DYG06	DYS74	WYX01	0.105746	0.105746	0.00601287	17.5865
	DYG06	DYS74	WYX02	0.0998489	0.0998489	0.00606335	16.4676
	DYG06	DYS74	WYX03	0.104442	0.104442	0.00594891	17.5566
	DYG01	DYS49	WYX03	0.0617374	0.0617374	0.00560369	11.0173
	DYG06	DYS74	WYX04	0.107053	0.107053	0.00603726	17.7321
	DYG06	DYS74	WYX05	0.103738	0.103738	0.00604707	17.1551
	DYG06	DYS74	WYX09	0.0976972	0.0976972	0.00600933	16.2576
	DYG06	DYS74	WYX15	0.10872	0.10872	0.00605044	17.969
	DYG06	DYS74	WYX16	0.101385	0.101385	0.00607941	16.6768
	DYG06	DYS74	WYX17	0.104445	0.104445	0.00594284	17.5749
	DYG06	DYS74	WYX18	0.106449	0.106449	0.00596793	17.8367
	DYG06	DYS74	WYX20P	0.100566	0.100566	0.00602976	16.6783
	DYG06	DYS74	WYX29	0.109611	0.109611	0.00606787	18.0641
	DYG06	DYS74	WYX31	0.104966	0.104966	0.00591979	17.7313
	DYG01	DYS49	WYX04	0.0587117	0.0587117	0.00555347	10.5721
	DYG06	DYS75	WYX01	0.0530394	0.0530394	0.00632344	8.38774
	DYG06	DYS75	WYX02	0.0538511	0.0538511	0.00636308	8.46306
	DYG06	DYS75	WYX03	0.0579209	0.0579209	0.00628849	9.21061
	DYG06	DYS75	WYX04	0.0535882	0.0535882	0.00635879	8.42742
	DYG06	DYS75	WYX05	0.046875	0.046875	0.00631116	7.42732
	DYG06	DYS75	WYX09	0.0529286	0.0529286	0.00635876	8.32373
	DYG06	DYS75	WYX15	0.0541184	0.0541184	0.00633982	8.53627
	DYG06	DYS75	WYX16	0.0509403	0.0509403	0.00637626	7.98905
	DYG06	DYS75	WYX17	0.0611352	0.0611352	0.00634276	9.63858
	DYG06	DYS75	WYX18	0.0540367	0.0540367	0.00627287	8.61435
	DYG01	DYS49	WYX05	0.0643228	0.0643228	0.00560368	11.4787
	DYG06	DYS75	WYX20P	0.0582746	0.0582746	0.00627923	9.28054
	DYG06	DYS75	WYX29	0.0604731	0.0604731	0.00637942	9.47941
	DYG06	DYS75	WYX31	0.0529292	0.0529292	0.00636573	8.3147
	DYG06	DYS76	WYX01	0.0871156	0.0871156	0.00608931	14.3063
	DYG06	DYS76	WYX02	0.0936761	0.0936761	0.00616589	15.1926
	DYG06	DYS76	WYX03	0.0893739	0.0893739	0.00603464	14.8101
	DYG06	DYS76	WYX04	0.0866776	0.0866776	0.00612137	14.1598
	DYG06	DYS76	WYX05	0.0818917	0.0818917	0.00615858	13.2972
	DYG06	DYS76	WYX15	0.0846123	0.0846123	0.00608783	13.8986
	DYG01	DYS72	WYX05	0.0387934	0.0387934	0.00591136	6.56253
	DYG01	DYS72	WYX09	0.0328913	0.0328913	0.00595908	5.51954
	DYG07	DYS100	WYX01	0.0381305	0.0381305	0.00566546	6.73034
	DYG07	DYS100	WYX02	0.0389442	0.0389442	0.00566038	6.88014
	DYG07	DYS100	WYX03	0.0413658	0.0413658	0.00563279	7.34375
	DYG07	DYS100	WYX04	0.0330577	0.0330577	0.00565334	5.84746
	DYG01	DYS72	WYX15	0.0298993	0.0298993	0.00596607	5.01156
	DYG07	DYS100	WYX05	0.0420433	0.0420433	0.00569137	7.38721
	DYG07	DYS100	WYX09	0.0370056	0.0370056	0.0057299	6.45834
	DYG07	DYS100	WYX15	0.0409791	0.0409791	0.00565665	7.24441
	DYG07	DYS100	WYX16	0.0419965	0.0419965	0.00570131	7.36612
	DYG07	DYS100	WYX17	0.046382	0.046382	0.00571174	8.12046
	DYG07	DYS100	WYX18	0.0384147	0.0384147	0.00566208	6.78455
	DYG07	DYS100	WYX20P	0.0395044	0.0395044	0.00567109	6.96593
	DYG07	DYS100	WYX29	0.0367539	0.0367539	0.00577006	6.36976
	DYG07	DYS100	WYX31	0.0355639	0.0355639	0.00574756	6.18766
	DYG07	DYS101	WYX01	0.0130398	0.0130398	0.00589682	2.21133
	DYG01	DYS72	WYX16	0.0349629	0.0349629	0.00590827	5.91762
	DYG07	DYS101	WYX02	0.0120668	0.0120668	0.00587905	2.05252
	DYG07	DYS101	WYX03	0.0105886	0.0105886	0.00593013	1.78556
	DYG07	DYS101	WYX04	0.0069397	0.0069397	0.005939	1.1685
	DYG07	DYS101	WYX05	0.00667106	0.00667106	0.00590323	1.13007
	DYG07	DYS101	WYX09	0.0152322	0.0152322	0.00588729	2.5873
	DYG07	DYS101	WYX15	0.00748628	0.00748628	0.0059123	1.26622
	DYG07	DYS101	WYX16	0.0111702	0.0111702	0.00594469	1.87902
	DYG07	DYS101	WYX17	0.00721251	0.00721251	0.00593085	1.2161
	DYG07	DYS101	WYX18	0.00980243	0.00980243	0.0058379	1.6791
	DYG07	DYS101	WYX20P	0.0152082	0.0152082	0.00588297	2.58513
	DYG01	DYS72	WYX17	0.0393765	0.0393765	0.00592875	6.64162
	DYG07	DYS101	WYX29	0.00911489	0.00911489	0.00596909	1.52702
	DYG07	DYS101	WYX31	0.000835822	0.000835822	0.00591454	0.141316
	DYG07	DYS32	WYX01	0.0321202	0.0321202	0.00585531	5.48565
	DYG07	DYS32	WYX02	0.0344412	0.0344412	0.00576129	5.97804
	DYG07	DYS32	WYX03	0.0278739	0.0278739	0.0057768	4.82515
	DYG07	DYS32	WYX04	0.0314217	0.0314217	0.00586064	5.36148
	DYG07	DYS32	WYX05	0.0351252	0.0351252	0.00580823	6.0475
	DYG07	DYS32	WYX09	0.0348211	0.0348211	0.00582363	5.97928
	DYG07	DYS32	WYX15	0.037752	0.037752	0.00583775	6.46687
	DYG07	DYS32	WYX16	0.0346099	0.0346099	0.00583084	5.93567
	DYG01	DYS72	WYX18	0.0376761	0.0376761	0.00590695	6.37827
	DYG07	DYS32	WYX17	0.0410811	0.0410811	0.00583489	7.04059
	DYG07	DYS32	WYX18	0.033746	0.033746	0.00580643	5.81184
	DYG07	DYS32	WYX20P	0.0393228	0.0393228	0.00575864	6.82848
	DYG07	DYS32	WYX29	0.03451	0.03451	0.00591314	5.83615
	DYG07	DYS32	WYX31	0.0272114	0.0272114	0.00581455	4.67988
	DYG07	DYS33	WYX01	0.00757069	0.00757069	0.0056956	1.32922
	DYG07	DYS33	WYX02	0.0109475	0.0109475	0.00569298	1.92298
	DYG07	DYS33	WYX03	0.0079824	0.0079824	0.00568758	1.40348
	DYG07	DYS33	WYX04	0.00505131	0.00505131	0.00572546	0.882253
	DYG07	DYS33	WYX05	0.0142827	0.0142827	0.00572541	2.49462
	DYG01	DYS72	WYX20P	0.0395955	0.0395955	0.00593055	6.67653
	DYG07	DYS33	WYX09	0.00918974	0.00918974	0.00569802	1.61279
	DYG07	DYS33	WYX15	0.012022	0.012022	0.0057394	2.09464
	DYG07	DYS33	WYX16	0.0120761	0.0120761	0.00576489	2.09477
	DYG07	DYS33	WYX17	0.0109451	0.0109451	0.00571687	1.91454
	DYG07	DYS33	WYX18	0.0111477	0.0111477	0.00567482	1.96441
	DYG07	DYS33	WYX20P	0.00518194	0.00518194	0.00564138	0.91856
	DYG07	DYS33	WYX29	0.00567867	0.00567867	0.00572987	0.991065
	DYG07	DYS33	WYX31	0.00542884	0.00542884	0.00566905	0.957629
	DYG07	DYS34	WYX01	0.0337662	0.0337662	0.00543029	6.21813
	DYG07	DYS34	WYX02	0.0332798	0.0332798	0.00544064	6.11689
	DYG01	DYS72	WYX29	0.0401206	0.0401206	0.00597615	6.71345
	DYG07	DYS34	WYX03	0.0301354	0.0301354	0.005493	5.48615
	DYG07	DYS34	WYX04	0.0286108	0.0286108	0.00543873	5.26057
	DYG07	DYS34	WYX05	0.0385142	0.0385142	0.00540642	7.12379
	DYG07	DYS34	WYX09	0.0319664	0.0319664	0.0053949	5.9253
	DYG07	DYS34	WYX15	0.0376039	0.0376039	0.00548848	6.85143
	DYG07	DYS34	WYX16	0.0348301	0.0348301	0.00544261	6.39951
	DYG07	DYS34	WYX17	0.034739	0.034739	0.00543523	6.39145
	DYG07	DYS34	WYX18	0.0337071	0.0337071	0.00543027	6.20726
	DYG07	DYS34	WYX20P	0.0321137	0.0321137	0.00547775	5.86257
	DYG07	DYS34	WYX29	0.0349409	0.0349409	0.00549266	6.36139
	DYG01	DYS72	WYX31	0.0320504	0.0320504	0.00585527	5.47377
	DYG07	DYS34	WYX31	0.0311195	0.0311195	0.00542263	5.73883
	DYG07	DYS35	WYX01	0.0233809	0.0233809	0.00558943	4.18306
	DYG07	DYS35	WYX02	0.0279205	0.0279205	0.0055921	4.99285
	DYG07	DYS35	WYX03	0.0195644	0.0195644	0.00560785	3.48875
	DYG07	DYS35	WYX04	0.0187452	0.0187452	0.0055732	3.36346
	DYG07	DYS35	WYX05	0.0243064	0.0243064	0.0056107	4.33216
	DYG07	DYS35	WYX09	0.0307937	0.0307937	0.00557178	5.52672
	DYG07	DYS35	WYX15	0.0227784	0.0227784	0.00562757	4.04766
	DYG07	DYS35	WYX16	0.0195278	0.0195278	0.00561246	3.47937
	DYG07	DYS35	WYX17	0.0270527	0.0270527	0.00553239	4.88987
	DYG01	DYS74	WYX01	0.0604065	0.0604065	0.00574785	10.5094
	DYG07	DYS35	WYX18	0.0227998	0.0227998	0.00559331	4.07627
	DYG07	DYS35	WYX20P	0.0260014	0.0260014	0.00555111	4.68401
	DYG07	DYS35	WYX29	0.0240753	0.0240753	0.00560673	4.294
	DYG07	DYS35	WYX31	0.0169736	0.0169736	0.00554568	3.06068
	DYG07	DYS36	WYX01	0.037923	0.037923	0.0054544	6.95274
	DYG07	DYS36	WYX02	0.0360109	0.0360109	0.00551952	6.52428
	DYG07	DYS36	WYX03	0.0304937	0.0304937	0.00550808	5.53616
	DYG07	DYS36	WYX04	0.0344692	0.0344692	0.00550396	6.26261
	DYG07	DYS36	WYX05	0.0363735	0.0363735	0.00549825	6.61547
	DYG07	DYS36	WYX09	0.0359696	0.0359696	0.0055129	6.52463
	DYG01	DYS74	WYX02	0.0545769	0.0545769	0.0058031	9.40478
	DYG07	DYS36	WYX15	0.0444568	0.0444568	0.00554915	8.01145
	DYG07	DYS36	WYX16	0.0394555	0.0394555	0.00552333	7.14343
	DYG07	DYS36	WYX17	0.0376205	0.0376205	0.0055031	6.83624
	DYG07	DYS36	WYX18	0.0344915	0.0344915	0.00548961	6.28305
	DYG07	DYS36	WYX20P	0.0383589	0.0383589	0.00552087	6.94798
	DYG07	DYS36	WYX29	0.0300953	0.0300953	0.00557424	5.399
	DYG07	DYS36	WYX31	0.0352024	0.0352024	0.00544888	6.46049
	DYG07	DYS37	WYX01	0.00805688	0.00805688	0.00575308	1.40045
	DYG07	DYS37	WYX02	0.00574344	0.00574344	0.00569471	1.00856
	DYG07	DYS37	WYX03	0.00733161	0.00733161	0.00576337	1.27211
	DYG01	DYS74	WYX03	0.0613114	0.0613114	0.00574336	10.6752
	DYG07	DYS37	WYX04	0.00570327	0.00570327	0.0057558	0.990873
	DYG07	DYS37	WYX05	0.00865435	0.00865435	0.00578147	1.49691
	DYG07	DYS37	WYX09	0.0137392	0.0137392	0.00578995	2.37294
	DYG07	DYS37	WYX15	0.0177628	0.0177628	0.00582327	3.05031
	DYG07	DYS37	WYX16	0.00506251	0.00506251	0.00583801	0.867164
	DYG07	DYS37	WYX17	0.00531562	0.00531562	0.00575933	0.922959
	DYG07	DYS37	WYX18	0.01184	0.01184	0.00574746	2.06005
	DYG07	DYS37	WYX20P	0.00730284	0.00730284	0.0057696	1.26574
	DYG07	DYS37	WYX29	0.0141905	0.0141905	0.00579417	2.44911
	DYG07	DYS37	WYX31	0.00482563	0.00482563	0.00572585	0.84278
	DYG01	DYS74	WYX04	0.0564012	0.0564012	0.00580388	9.71785
	DYG07	DYS38	WYX01	0.0302632	0.0302632	0.00564636	5.35978
	DYG07	DYS38	WYX02	0.0364623	0.0364623	0.00573288	6.3602
	DYG07	DYS38	WYX03	0.0279755	0.0279755	0.00570526	4.90346
	DYG07	DYS38	WYX04	0.023902	0.023902	0.00569945	4.19374
	DYG07	DYS38	WYX05	0.0300709	0.0300709	0.0056439	5.32804
	DYG07	DYS38	WYX09	0.0335179	0.0335179	0.00569104	5.88959
	DYG07	DYS38	WYX15	0.026219	0.026219	0.00567906	4.61679
	DYG07	DYS38	WYX16	0.0291186	0.0291186	0.0056585	5.146
	DYG07	DYS38	WYX17	0.0338022	0.0338022	0.00563652	5.997
	DYG07	DYS38	WYX18	0.033246	0.033246	0.0056428	5.89175
	DYG01	DYS74	WYX05	0.0618538	0.0618538	0.00578187	10.6979
	DYG07	DYS38	WYX20P	0.0289614	0.0289614	0.00567865	5.10005
	DYG07	DYS38	WYX29	0.0266594	0.0266594	0.00567219	4.70003
	DYG07	DYS38	WYX31	0.02773	0.02773	0.00567447	4.8868
	DYG07	DYS39	WYX01	0.00715608	0.00715608	0.00579325	1.23525
	DYG07	DYS39	WYX02	0.00756126	0.00756126	0.00579426	1.30496
	DYG07	DYS39	WYX03	0.00852957	0.00852957	0.00583881	1.46084
	DYG07	DYS39	WYX04	0.00278669	0.00278669	0.00580214	0.480286
	DYG07	DYS39	WYX05	0.00651764	0.00651764	0.00584266	1.11553
	DYG07	DYS39	WYX09	0.00870567	0.00870567	0.0058346	1.49208
	DYG07	DYS39	WYX15	0.0156686	0.0156686	0.00583831	2.68377
	DYG01	DYS74	WYX09	0.0515707	0.0515707	0.00572868	9.0022
	DYG07	DYS39	WYX16	0.0105267	0.0105267	0.00581209	1.81116
	DYG07	DYS39	WYX17	0.0153491	0.0153491	0.00580207	2.64545
	DYG07	DYS39	WYX18	0.00338285	0.00338285	0.00587023	0.576273
	DYG07	DYS39	WYX20P	0.0101768	0.0101768	0.00577158	1.76325
	DYG07	DYS39	WYX29	0.0106095	0.0106095	0.00588607	1.80247
	DYG07	DYS39	WYX31	0.00727381	0.00727381	0.00584857	1.24369
	DYG07	DYS40	WYX01	0.0321042	0.0321042	0.00549588	5.8415
	DYG07	DYS40	WYX02	0.0309065	0.0309065	0.00544085	5.68045
	DYG07	DYS40	WYX03	0.0278184	0.0278184	0.00547877	5.07749
	DYG07	DYS40	WYX04	0.0234436	0.0234436	0.00545815	4.29516
	DYG01	DYS74	WYX15	0.0563842	0.0563842	0.00578015	9.75481
	DYG07	DYS40	WYX05	0.0315028	0.0315028	0.00548655	5.74183
	DYG07	DYS40	WYX09	0.0302036	0.0302036	0.00546578	5.52594
	DYG07	DYS40	WYX16	0.0311526	0.0311526	0.00546564	5.69972
	DYG01	DYS76	WYX15	0.0444399	0.0444399	0.00585295	7.59273
	DYG01	DYS76	WYX16	0.0437919	0.0437919	0.00587594	7.45274
	DYG01	DYS76	WYX17	0.0404307	0.0404307	0.00583627	6.92749
	DYG01	DYS76	WYX18	0.0385822	0.0385822	0.00585911	6.585
	DYG01	DYS76	WYX20P	0.0431989	0.0431989	0.00577738	7.47725
	DYG01	DYS76	WYX29	0.0418859	0.0418859	0.0058902	7.11111
	DYG01	DYS76	WYX31	0.0426074	0.0426074	0.00586526	7.26436
	DYG01	DYS77	WYX01	0.0558795	0.0558795	0.00581808	9.60445
	DYG01	DYS77	WYX02	0.0543149	0.0543149	0.00581035	9.34796
	DYG01	DYS77	WYX03	0.0529435	0.0529435	0.00574727	9.21195
	DYG01	DYS77	WYX04	0.0511265	0.0511265	0.00581039	8.79915
	DYG01	DYS77	WYX05	0.0561322	0.0561322	0.00579559	9.68532
	DYG09	DYS100	WYX01	0.0234388	0.0234388	0.00566329	4.13871
	DYG09	DYS100	WYX02	0.0226783	0.0226783	0.00570424	3.97569
	DYG09	DYS100	WYX03	0.0282536	0.0282536	0.00561489	5.03191
	DYG09	DYS100	WYX04	0.0235523	0.0235523	0.0056833	4.14413
	DYG09	DYS100	WYX05	0.025676	0.025676	0.00565985	4.53652
	DYG09	DYS100	WYX09	0.0169304	0.0169304	0.00574296	2.94803
	DYG09	DYS100	WYX15	0.0213141	0.0213141	0.00568199	3.75117
	DYG01	DYS77	WYX09	0.0522503	0.0522503	0.00579723	9.01298
	DYG09	DYS100	WYX16	0.0196122	0.0196122	0.00572647	3.42483
	DYG09	DYS100	WYX17	0.0263954	0.0263954	0.00564725	4.67403
	DYG09	DYS100	WYX18	0.0145176	0.0145176	0.00567915	2.55629
	DYG09	DYS100	WYX20P	0.0215256	0.0215256	0.0056784	3.79078
	DYG09	DYS100	WYX29	0.0179546	0.0179546	0.00578176	3.10538
	DYG09	DYS100	WYX31	0.0153355	0.0153355	0.00570388	2.6886
	DYG09	DYS101	WYX01	-0.00546475	-0.00546475	0.00573943	-0.95214
	DYG09	DYS101	WYX02	-0.0093958	-0.0093958	0.00578161	-1.62512
	DYG09	DYS101	WYX03	0.000250372	0.000250372	0.00585373	0.0427714
	DYG09	DYS101	WYX04	-0.00310393	-0.00310393	0.00582143	-0.533189
	DYG01	DYS77	WYX15	0.0497602	0.0497602	0.00571002	8.71454
	DYG09	DYS101	WYX05	-0.00416707	-0.00416707	0.00576062	-0.723372
	DYG09	DYS101	WYX09	-0.00120645	-0.00120645	0.0058382	-0.206648
	DYG09	DYS101	WYX15	-0.00651042	-0.00651042	0.00587067	-1.10897
	DYG09	DYS101	WYX16	-0.00777328	-0.00777328	0.00585517	-1.32759
	DYG09	DYS101	WYX17	-0.000124273	-0.000124273	0.00578004	-0.0215003
	DYG09	DYS101	WYX18	-0.00917113	-0.00917113	0.00582851	-1.5735
	DYG09	DYS101	WYX20P	-0.00777659	-0.00777659	0.00586657	-1.32558
	DYG09	DYS101	WYX29	-0.0125381	-0.0125381	0.00585703	-2.1407
	DYG09	DYS101	WYX31	-0.0124336	-0.0124336	0.0058129	-2.13898
	DYG09	DYS32	WYX01	0.0143809	0.0143809	0.00564016	2.54974
	DYG01	DYS77	WYX16	0.0483736	0.0483736	0.00573003	8.44212
	DYG09	DYS32	WYX02	0.0156164	0.0156164	0.00563862	2.76955
	DYG09	DYS32	WYX03	0.0181399	0.0181399	0.00570257	3.18101
	DYG09	DYS32	WYX04	0.0149998	0.0149998	0.00570653	2.62853
	DYG09	DYS32	WYX05	0.0156362	0.0156362	0.00558844	2.79795
	DYG09	DYS32	WYX09	0.0116329	0.0116329	0.00566449	2.05366
	DYG09	DYS32	WYX15	0.0156685	0.0156685	0.00573635	2.73144
	DYG09	DYS32	WYX16	0.0164678	0.0164678	0.0056727	2.90299
	DYG09	DYS32	WYX17	0.0192716	0.0192716	0.0057151	3.37205
	DYG09	DYS32	WYX18	0.0155763	0.0155763	0.00562307	2.77008
	DYG09	DYS32	WYX20P	0.0175026	0.0175026	0.00562421	3.11201
	DYG01	DYS77	WYX17	0.053996	0.053996	0.00575907	9.37581
	DYG09	DYS32	WYX29	0.0155552	0.0155552	0.00569474	2.7315
	DYG09	DYS32	WYX31	0.0119338	0.0119338	0.00568775	2.09816
	DYG09	DYS33	WYX01	-0.0118789	-0.0118789	0.00587299	-2.02264
	DYG09	DYS33	WYX02	-0.00371527	-0.00371527	0.00584429	-0.63571
	DYG09	DYS94	WYX01	-5.34e-05	-5.34e-05	0.00601946	-0.00887123
	DYG01	DYS94	WYX16	0.0250479	0.0250479	0.00621064	4.03307
	DYG09	DYS94	WYX02	-0.00892319	-0.00892319	0.0060056	-1.48581
	DYG09	DYS94	WYX03	-0.00431299	-0.00431299	0.00601295	-0.717283
	DYG09	DYS94	WYX04	0.0045423	0.0045423	0.00604183	0.75181
	DYG09	DYS94	WYX05	0.0011726	0.0011726	0.0059976	0.195511
	DYG09	DYS94	WYX09	0.00062461	0.00062461	0.0060818	0.102702
	DYG09	DYS94	WYX15	-0.0020165	-0.0020165	0.0061388	-0.328484
	DYG09	DYS94	WYX16	0.00095235	0.00095235	0.00608418	0.156529
	DYG09	DYS94	WYX17	-0.00295821	-0.00295821	0.00596598	-0.495846
	DYG09	DYS94	WYX18	-0.00479875	-0.00479875	0.00600165	-0.799572
	DYG09	DYS94	WYX20P	-0.00822738	-0.00822738	0.00605883	-1.35792
	DYG01	DYS94	WYX17	0.0251906	0.0251906	0.00616926	4.08325
	DYG09	DYS94	WYX29	-0.0137763	-0.0137763	0.00611971	-2.25114
	DYG09	DYS94	WYX31	2.31834e-05	2.31834e-05	0.00606645	0.00382158
	DYG09	DYS96	WYX01	0.0431946	0.0431946	0.00550917	7.84049
	DYG09	DYS96	WYX02	0.0510664	0.0510664	0.00551538	9.25891
	DYG09	DYS96	WYX03	0.0443884	0.0443884	0.00549369	8.07988
	DYG09	DYS96	WYX04	0.0497632	0.0497632	0.00546931	9.09864
	DYG09	DYS96	WYX05	0.0504681	0.0504681	0.00547419	9.21928
	DYG09	DYS96	WYX09	0.0552988	0.0552988	0.00549343	10.0663
	DYG09	DYS96	WYX15	0.0503523	0.0503523	0.00553183	9.10228
	DYG09	DYS96	WYX16	0.0464089	0.0464089	0.00552343	8.40218
	DYG01	DYS94	WYX18	0.0182296	0.0182296	0.00615607	2.96124
	DYG09	DYS96	WYX17	0.0508717	0.0508717	0.00554071	9.18144
	DYG09	DYS96	WYX18	0.0413667	0.0413667	0.00552638	7.48531
	DYG09	DYS96	WYX20P	0.0439236	0.0439236	0.00553958	7.92904
	DYG09	DYS96	WYX29	0.046679	0.046679	0.00549202	8.49942
	DYG09	DYS96	WYX31	0.0431959	0.0431959	0.00550882	7.84122
	DYG09	DYS97	WYX01	0.0256111	0.0256111	0.00569654	4.4959
	DYG09	DYS97	WYX02	0.0222522	0.0222522	0.00572327	3.88801
	DYG09	DYS97	WYX03	0.0213328	0.0213328	0.00569528	3.74569
	DYG09	DYS97	WYX04	0.0247726	0.0247726	0.00568393	4.35836
	DYG09	DYS97	WYX05	0.0256516	0.0256516	0.00566571	4.52752
	DYG01	DYS94	WYX20P	0.0207047	0.0207047	0.00615867	3.36188
	DYG09	DYS97	WYX09	0.0226694	0.0226694	0.00579695	3.91057
	DYG09	DYS97	WYX15	0.0283146	0.0283146	0.00573121	4.94043
	DYG09	DYS97	WYX16	0.0238317	0.0238317	0.00570306	4.17875
	DYG09	DYS97	WYX17	0.023226	0.023226	0.0057333	4.05108
	DYG09	DYS97	WYX18	0.0122065	0.0122065	0.0057229	2.13292
	DYG09	DYS97	WYX20P	0.0198285	0.0198285	0.00570883	3.4733
	DYG09	DYS97	WYX29	0.0114469	0.0114469	0.00576413	1.98588
	DYG09	DYS97	WYX31	0.0197138	0.0197138	0.00567338	3.47479
	DYG09	DYS99	WYX01	0.0097386	0.0097386	0.00589295	1.65259
	DYG09	DYS99	WYX02	0.00784712	0.00784712	0.00584597	1.34231
	DYG01	DYS94	WYX29	0.00904274	0.00904274	0.00618521	1.46199
	DYG09	DYS99	WYX03	0.0145113	0.0145113	0.00581605	2.49504
	DYG09	DYS99	WYX04	0.0285389	0.0285389	0.00588981	4.84546
	DYG09	DYS99	WYX05	0.0136806	0.0136806	0.00579024	2.3627
	DYG09	DYS99	WYX09	0.0116968	0.0116968	0.00577458	2.02557
	DYG09	DYS99	WYX15	0.0148919	0.0148919	0.00578632	2.57365
	DYG09	DYS99	WYX16	0.0125408	0.0125408	0.00582973	2.15118
	DYG09	DYS99	WYX17	0.0113127	0.0113127	0.00582624	1.94168
	DYG09	DYS99	WYX18	0.00349354	0.00349354	0.00579123	0.603246
	DYG09	DYS99	WYX20P	0.00333295	0.00333295	0.00592519	0.562505
	DYG09	DYS99	WYX29	0.0175519	0.0175519	0.00586699	2.99164
	DYG01	DYS94	WYX31	0.0246257	0.0246257	0.00620049	3.97158
	DYG09	DYS99	WYX31	0.00771494	0.00771494	0.00577328	1.33632
	DYG01	DYS96	WYX01	0.0789427	0.0789427	0.00575165	13.7252
	DYG01	DYS96	WYX02	0.0797822	0.0797822	0.00569629	14.006
	DYG09	DYS13	WYX01	-0.000310081	-0.000310081	0.00575261	-0.0539027
	DYG09	DYS13	WYX02	-0.00277955	-0.00277955	0.00568657	-0.488793
	DYG09	DYS13	WYX03	0.00544996	0.00544996	0.00575504	0.946989
	DYG01	DYS96	WYX03	0.0658447	0.0658447	0.00565683	11.6399
	DYG09	DYS13	WYX04	0.00478783	0.00478783	0.00576634	0.830306
	DYG09	DYS13	WYX05	0.00567984	0.00567984	0.00566849	1.002
	DYG09	DYS13	WYX09	0.00425921	0.00425921	0.00572144	0.74443
	DYG09	DYS13	WYX15	-0.000777943	-0.000777943	0.00579623	-0.134215
	DYG09	DYS13	WYX16	-0.000348158	-0.000348158	0.00575808	-0.0604643
	DYG09	DYS13	WYX17	-0.0046055	-0.0046055	0.00573829	-0.802592
	DYG09	DYS13	WYX18	0.00148078	0.00148078	0.00570973	0.259343
	DYG09	DYS13	WYX20P	1.54498e-05	1.54498e-05	0.00569128	0.00271465
	DYG09	DYS13	WYX29	-0.00500768	-0.00500768	0.00573761	-0.872781
	DYG09	DYS13	WYX31	0.000910269	0.000910269	0.00576094	0.158007
	DYG01	DYS96	WYX04	0.0759025	0.0759025	0.00568233	13.3576
	DYG01	DYS96	WYX05	0.0795765	0.0795765	0.005698	13.9657
	DYG01	DYS96	WYX09	0.0758112	0.0758112	0.00573231	13.2252
	DYG01	DYS96	WYX15	0.0743836	0.0743836	0.00568543	13.0832
	DYG01	DYS96	WYX16	0.0815951	0.0815951	0.00572068	14.2632
	DYG01	DYS96	WYX17	0.0730472	0.0730472	0.00577557	12.6476
	DYG01	DYS96	WYX18	0.0703104	0.0703104	0.00571082	12.3118
	DYG01	DYS96	WYX20P	0.0732193	0.0732193	0.00566298	12.9295
	DYG01	DYS96	WYX29	0.0744637	0.0744637	0.00577744	12.8887
	DYG66	DYS52	WYX03	0.0964898	0.0964898	0.00617008	15.6383
	DYG66	DYS52	WYX04	0.0925534	0.0925534	0.00618919	14.954
	DYG66	DYS52	WYX05	0.0964523	0.0964523	0.0061961	15.5666
	DYG66	DYS52	WYX09	0.0979865	0.0979865	0.00619699	15.812
	DYG66	DYS52	WYX15	0.0897732	0.0897732	0.00623027	14.4092
	DYG66	DYS52	WYX16	0.0939811	0.0939811	0.00618349	15.1987
	DYG01	DYS99	WYX18	0.0340272	0.0340272	0.00590663	5.76085
	DYG66	DYS52	WYX17	0.0972665	0.0972665	0.00617061	15.7629
	DYG66	DYS52	WYX18	0.0918457	0.0918457	0.00621232	14.7844
	DYG66	DYS52	WYX20P	0.0905286	0.0905286	0.00617085	14.6703
	DYG66	DYS52	WYX29	0.0860102	0.0860102	0.00624729	13.7676
	DYG66	DYS52	WYX31	0.0857472	0.0857472	0.00624609	13.7282
	DYG66	DYS72	WYX01	0.081224	0.081224	0.00619737	13.1062
	DYG66	DYS72	WYX02	0.0783302	0.0783302	0.00622571	12.5817
	DYG66	DYS72	WYX03	0.0838253	0.0838253	0.00617597	13.5728
	DYG66	DYS72	WYX04	0.083816	0.083816	0.00614473	13.6403
	DYG66	DYS72	WYX05	0.0834237	0.0834237	0.00621258	13.4282
	DYG01	DYS99	WYX20P	0.0361255	0.0361255	0.00581793	6.20934
	DYG66	DYS72	WYX09	0.0824408	0.0824408	0.00619265	13.3127
	DYG66	DYS72	WYX15	0.0817603	0.0817603	0.0062296	13.1245
	DYG66	DYS72	WYX16	0.0819826	0.0819826	0.00620241	13.2179
	DYG66	DYS72	WYX17	0.083754	0.083754	0.00619749	13.5142
	DYG66	DYS72	WYX18	0.0823607	0.0823607	0.00615935	13.3717
	DYG66	DYS72	WYX20P	0.0767601	0.0767601	0.00621413	12.3525
	DYG66	DYS72	WYX29	0.085807	0.085807	0.0061858	13.8716
	DYG66	DYS72	WYX31	0.0835667	0.0835667	0.00616754	13.5494
	DYG66	DYS74	WYX01	0.106631	0.106631	0.00596542	17.8749
	DYG66	DYS74	WYX02	0.102764	0.102764	0.00600936	17.1007
	DYG01	DYS99	WYX29	0.0511784	0.0511784	0.00581011	8.8085
	DYG66	DYS74	WYX03	0.118171	0.118171	0.00593096	19.9245
	DYG66	DYS74	WYX04	0.109656	0.109656	0.00596511	18.383
	DYG66	DYS74	WYX05	0.115022	0.115022	0.00594188	19.3579
	DYG66	DYS74	WYX09	0.112025	0.112025	0.00593127	18.8873
	DYG66	DYS74	WYX15	0.109941	0.109941	0.00598791	18.3605
	DYG66	DYS74	WYX16	0.111427	0.111427	0.00595617	18.7078
	DYG66	DYS74	WYX17	0.114483	0.114483	0.00593025	19.3048
	DYG66	DYS74	WYX18	0.112242	0.112242	0.00592088	18.9569
	DYG66	DYS74	WYX20P	0.10053	0.10053	0.00597191	16.8338
	DYG66	DYS74	WYX29	0.11467	0.11467	0.00596092	19.2369
	DYG01	DYS99	WYX31	0.0399909	0.0399909	0.00583262	6.85642
	DYG66	DYS74	WYX31	0.115164	0.115164	0.00593076	19.418
	DYG66	DYS75	WYX01	0.0650585	0.0650585	0.00648346	10.0345
	DYG66	DYS75	WYX02	0.0646534	0.0646534	0.00649139	9.95987
	DYG66	DYS75	WYX03	0.0739494	0.0739494	0.00648827	11.3974
	DYG66	DYS75	WYX04	0.0692224	0.0692224	0.00645931	10.7167
	DYG66	DYS75	WYX05	0.0683118	0.0683118	0.00654915	10.4306
	DYG66	DYS75	WYX09	0.0717095	0.0717095	0.00647933	11.0674
	DYG66	DYS75	WYX15	0.0704748	0.0704748	0.00651592	10.8158
	DYG66	DYS75	WYX16	0.0686447	0.0686447	0.00652981	10.5125
	DYG66	DYS75	WYX17	0.0710643	0.0710643	0.00642987	11.0522
	DYG66	DYS75	WYX18	0.0671134	0.0671134	0.00643354	10.4318
	DYG66	DYS75	WYX20P	0.0621575	0.0621575	0.00647913	9.59349
	DYG66	DYS75	WYX29	0.0720218	0.0720218	0.00648937	11.0984
	DYG66	DYS75	WYX31	0.072843	0.072843	0.00647894	11.243
	DYG66	DYS76	WYX01	0.0883851	0.0883851	0.0060255	14.6685
	DYG66	DYS76	WYX02	0.0857204	0.0857204	0.00601294	14.256
	DYG66	DYS76	WYX03	0.0974573	0.0974573	0.00603247	16.1555
	DYG66	DYS76	WYX04	0.0911453	0.0911453	0.00597008	15.267
	DYG66	DYS76	WYX05	0.0884333	0.0884333	0.00604927	14.6188
	DYG66	DYS76	WYX09	0.0923399	0.0923399	0.00601306	15.3566
	DYG66	DYS76	WYX15	0.0882977	0.0882977	0.00604291	14.6118
	DYG66	DYS76	WYX16	0.0922414	0.0922414	0.00601732	15.3293
	DYG66	DYS76	WYX17	0.0881459	0.0881459	0.00602917	14.6199
	DYG66	DYS76	WYX18	0.0916702	0.0916702	0.00606226	15.1214
	DYG66	DYS76	WYX20P	0.0892677	0.0892677	0.00599866	14.8813
	DYG66	DYS76	WYX29	0.0869025	0.0869025	0.00609436	14.2595
	DYG66	DYS76	WYX31	0.0882052	0.0882052	0.00603534	14.6148
	DYG66	DYS77	WYX01	0.104274	0.104274	0.00605795	17.2127
	DYG66	DYS77	WYX02	0.100283	0.100283	0.00605769	16.5547
	DYG66	DYS77	WYX03	0.109813	0.109813	0.00610069	18.0001
	DYG66	DYS77	WYX04	0.105504	0.105504	0.00604608	17.4501
	DYG66	DYS77	WYX05	0.108279	0.108279	0.00612024	17.6919
	DYG66	DYS77	WYX09	0.106679	0.106679	0.00608137	17.5419
	DYG66	DYS77	WYX15	0.103198	0.103198	0.00602308	17.1338
	DYG66	DYS77	WYX16	0.103445	0.103445	0.0060597	17.0709
	DYG66	DYS77	WYX17	0.106798	0.106798	0.00603469	17.6974
	DYG66	DYS77	WYX18	0.106459	0.106459	0.00611451	17.4109
	DYG66	DYS77	WYX20P	0.0983357	0.0983357	0.00604183	16.2758
	DYG66	DYS77	WYX29	0.105132	0.105132	0.00610303	17.2262
	DYG66	DYS77	WYX31	0.108203	0.108203	0.00603001	17.9441
	DYG66	DYS78	WYX01	0.0719987	0.0719987	0.00616862	11.6718
	DYG66	DYS78	WYX02	0.0660634	0.0660634	0.00620164	10.6526
	DYG66	DYS78	WYX03	0.0706998	0.0706998	0.00624206	11.3264
	DYG66	DYS78	WYX04	0.0690599	0.0690599	0.00625795	11.0355
	DYG66	DYS78	WYX05	0.0751122	0.0751122	0.00619886	12.1171
	DYG66	DYS78	WYX09	0.0735899	0.0735899	0.00621181	11.8468
	DYG66	DYS78	WYX15	0.0737452	0.0737452	0.00629857	11.7082
	DYG66	DYS78	WYX16	0.0697273	0.0697273	0.00630016	11.0675
	DYG66	DYS78	WYX17	0.0729502	0.0729502	0.00623481	11.7005
	DYG66	DYS78	WYX18	0.0709308	0.0709308	0.0062197	11.4042
	DYG66	DYS78	WYX20P	0.0688252	0.0688252	0.00625372	11.0055
	DYG66	DYS78	WYX29	0.0700265	0.0700265	0.00624024	11.2218
	DYG66	DYS78	WYX31	0.0762733	0.0762733	0.00620708	12.2881
	DYG66	DYS94	WYX01	0.0659022	0.0659022	0.00631507	10.4357
	DYG66	DYS94	WYX02	0.0576975	0.0576975	0.00630177	9.15576
	DYG66	DYS94	WYX03	0.0681889	0.0681889	0.00630283	10.8188
	DYG66	DYS94	WYX04	0.0712297	0.0712297	0.00623792	11.4188
	DYG66	DYS94	WYX05	0.0682437	0.0682437	0.00620409	10.9998
	DYG66	DYS94	WYX09	0.0742112	0.0742112	0.00625739	11.8598
	DYG66	DYS94	WYX15	0.0651948	0.0651948	0.00630554	10.3393
	DYG66	DYS94	WYX16	0.0695386	0.0695386	0.00634685	10.9564
	DYG66	DYS94	WYX17	0.0658386	0.0658386	0.00622521	10.5761
	DYG66	DYS94	WYX18	0.0661673	0.0661673	0.00625896	10.5716
	DYG66	DYS94	WYX20P	0.0665998	0.0665998	0.00630734	10.5591
	DYG66	DYS94	WYX29	0.0676593	0.0676593	0.00632712	10.6936
	DYG66	DYS94	WYX31	0.0737601	0.0737601	0.00628083	11.7437
	DYG66	DYS96	WYX01	0.114129	0.114129	0.00614143	18.5834
	DYG66	DYS96	WYX02	0.115677	0.115677	0.00606502	19.0728
	DYG66	DYS96	WYX03	0.119284	0.119284	0.00609084	19.5842
	DYG66	DYS96	WYX04	0.123217	0.123217	0.00607928	20.2684
	DYG66	DYS96	WYX05	0.118647	0.118647	0.00604161	19.6383
	DYG66	DYS96	WYX09	0.124218	0.124218	0.0060628	20.4886
	DYG66	DYS96	WYX15	0.11865	0.11865	0.00609773	19.458
	DYG66	DYS96	WYX16	0.12353	0.12353	0.00608074	20.3149
	DYG66	DYS96	WYX17	0.11465	0.11465	0.00609188	18.8202
	DYG66	DYS96	WYX18	0.114323	0.114323	0.00616828	18.534
	DYG66	DYS96	WYX20P	0.110539	0.110539	0.00609392	18.1393
	DYG66	DYS96	WYX29	0.113478	0.113478	0.00613101	18.5089
	DYG66	DYS96	WYX31	0.113277	0.113277	0.00606414	18.6798
	DYG66	DYS97	WYX01	0.0934126	0.0934126	0.00624794	14.951
	DYG66	DYS97	WYX02	0.0893469	0.0893469	0.00616395	14.4951
	DYG66	DYS97	WYX03	0.0975282	0.0975282	0.00619873	15.7336
	DYG66	DYS97	WYX04	0.0959365	0.0959365	0.0062068	15.4567
	DYG66	DYS97	WYX05	0.0994062	0.0994062	0.00623138	15.9525
	DYG66	DYS97	WYX09	0.0978102	0.0978102	0.00624313	15.6668
	DYG66	DYS97	WYX15	0.0967468	0.0967468	0.00619136	15.6261
	DYG66	DYS97	WYX16	0.0958935	0.0958935	0.00624554	15.3539
	DYG66	DYS97	WYX17	0.0982857	0.0982857	0.00619726	15.8596
	DYG66	DYS97	WYX18	0.0957536	0.0957536	0.00625506	15.3082
	DYG66	DYS97	WYX20P	0.0953791	0.0953791	0.00624747	15.2668
	DYG66	DYS97	WYX29	0.0920473	0.0920473	0.00625084	14.7256
	DYG66	DYS97	WYX31	0.0962432	0.0962432	0.00612863	15.7039
	DYG66	DYS99	WYX01	0.0777616	0.0777616	0.00621668	12.5085
	DYG66	DYS99	WYX02	0.0789649	0.0789649	0.00616824	12.8018
	DYG66	DYS99	WYX03	0.0857681	0.0857681	0.00619618	13.8421
	DYG66	DYS99	WYX04	0.0945032	0.0945032	0.00611128	15.4637
	DYG66	DYS99	WYX05	0.0791885	0.0791885	0.00623574	12.6991
	DYG66	DYS99	WYX09	0.0870402	0.0870402	0.00613173	14.1951
	DYG66	DYS99	WYX15	0.0835617	0.0835617	0.00610852	13.6795
	DYG66	DYS99	WYX16	0.0841116	0.0841116	0.00611683	13.7508
	DYG66	DYS99	WYX17	0.0853805	0.0853805	0.00610722	13.9802
	DYG66	DYS99	WYX18	0.0772689	0.0772689	0.00610633	12.6539
	DYG66	DYS99	WYX20P	0.0740446	0.0740446	0.0061266	12.0858
	DYG66	DYS99	WYX29	0.0860717	0.0860717	0.00608316	14.1492
	DYG66	DYS99	WYX31	0.0838162	0.0838162	0.00612039	13.6946
	DYG70	DYS39	WYX05	0.0142754	0.0142754	0.00604998	2.35958
	DYG01	DYS13	WYX20P	0.0338325	0.0338325	0.00604443	5.5973
	DYG70	DYS39	WYX09	0.0163513	0.0163513	0.00605099	2.70225
	DYG70	DYS39	WYX15	0.0240609	0.0240609	0.00601638	3.99923
	DYG70	DYS39	WYX16	0.0141433	0.0141433	0.00605544	2.33564
	DYG70	DYS39	WYX17	0.0185373	0.0185373	0.0060745	3.05166
	DYG70	DYS39	WYX18	0.0186571	0.0186571	0.00609771	3.05969
	DYG70	DYS39	WYX20P	0.0160651	0.0160651	0.0060518	2.6546
	DYG70	DYS39	WYX29	0.0103566	0.0103566	0.00602207	1.71978
	DYG70	DYS39	WYX31	0.0198628	0.0198628	0.00597411	3.32481
	DYG70	DYS40	WYX01	0.0435695	0.0435695	0.00573967	7.59094
	DYG70	DYS40	WYX02	0.0348885	0.0348885	0.00572028	6.09908
	DYG01	DYS13	WYX29	0.0279575	0.0279575	0.00611256	4.57378
	DYG70	DYS40	WYX03	0.0321481	0.0321481	0.00572431	5.61606
	DYG70	DYS40	WYX04	0.0361139	0.0361139	0.00572773	6.30511
	DYG70	DYS40	WYX05	0.0377906	0.0377906	0.00573764	6.58644
	DYG70	DYS40	WYX09	0.038253	0.038253	0.00573843	6.66612
	DYG70	DYS40	WYX15	0.0372699	0.0372699	0.00574555	6.48674
	DYG70	DYS40	WYX16	0.0321815	0.0321815	0.00569817	5.64769
	DYG70	DYS40	WYX17	0.0356699	0.0356699	0.00572335	6.23234
	DYG70	DYS40	WYX18	0.0413509	0.0413509	0.00573476	7.21056
	DYG70	DYS40	WYX20P	0.0411003	0.0411003	0.00574931	7.14875
	DYG70	DYS40	WYX29	0.0364996	0.0364996	0.00579339	6.30022
	DYG01	DYS13	WYX31	0.0318894	0.0318894	0.00613545	5.19757
	DYG70	DYS40	WYX31	0.0370909	0.0370909	0.00577812	6.41919
	DYG70	DYS41	WYX01	0.0326927	0.0326927	0.00578927	5.64712
	DYG70	DYS41	WYX02	0.0316388	0.0316388	0.00578169	5.47223
[truncated: 778 more rows]
